# Supplementary material for: Comparative Metabolomic Sampling of Upper and Lower Airways by Four Different Methods to Identify Biochemicals That May Support Bacterial Growth
Source: Front Cell Infect Microbiol. 2018 Dec 18;8:432. doi: 10.3389/fcimb.2018.00432 (PMC6305596; doi:10.3389/fcimb.2018.00432)
Supplement: Supplementary Data Sheet 1 — Complete data set. [file Data_Sheet_1.XLSX]

## Sheet: Explanation
	OrigScale		Values are normalized in terms of raw area counts.
			For a single day run, this is equivalent to the raw data.
	ScaledImpData		Each biochemical in OrigScale is rescaled to set the median equal to 1.
			Then, missing values are imputed with the minimum.
	[Biochemical Name]*		Indicates compounds that have not been officially confirmed based on a standard, but we are confident in its identity.
	Pathway Heat Map		This is the heat map associated with the statistical analysis of the data.
			Indicates ratios, p- and q-values for each comparison.
			0.55	Green: indicates significant difference (p≤0.05) between the groups shown, metabolite ratio of < 1.00
			0.76	Light Green: narrowly missed statistical cutoff for significance 0.05<p<0.10, metabolite ratio of < 1.00
			1.71	Red: indicates significant difference (p≤0.05) between the groups shown; metabolite ratio of ≥ 1.00
			1.32	Light Red: narrowly missed statistical cutoff for significance 0.05<p<0.10, metabolite ratio of ≥ 1.00
			1.2	Non-colored text and cell: mean values are not significantly different for that comparison
	Box Plots (pathway)		Box plots sorted by pathway and biochemical name, as in the example below:
	Box Plots (biochem)

## Sheet: OrigScale
													SAMPLE_NAME	IMPE-01212	IMPE-01213	IMPE-01214	IMPE-01215	IMPE-01216	IMPE-01217	IMPE-01218	IMPE-01219	IMPE-01220	IMPE-01221	IMPE-01222	IMPE-01223	IMPE-01224	IMPE-01225	IMPE-01226	IMPE-01227	IMPE-01228	IMPE-01229	IMPE-01230	IMPE-01231	IMPE-01232	IMPE-01233	IMPE-01234	IMPE-01235	IMPE-01236	IMPE-01237	IMPE-01238	IMPE-01239	IMPE-01240	IMPE-01241	IMPE-01242	IMPE-01243
													SAMPLE_ID	2991992	2991993	2991994	2991995	2991996	2991997	2991998	2991999	2992000	2992001	2992002	2992003	2992004	2992005	2992006	2992007	2992008	2992009	2992010	2992011	2992012	2992013	2992014	2992015	2992016	2992017	2992018	2992019	2992020	2992021	2992022	2992023
													CLIENT_IDENTIFIER	HF1_Bronchosorp	HF2_Bronchosorp	HF3_Bronchosorp	HF4_Bronchosorp	HF5_Bronchosorp	HF6_Bronchosorp	HF7_Bronchosorp	HF8_Bronchosorp	HF1_Sputum	HF2_Sputum	HF3_Sputum	HF4_Sputum	HF5_Sputum	HF6_Sputum	HF7_Sputum	HF8_Sputum	HF1_NL	HF2_NL	HF3_NL	HF4_NL	HF5_NL	HF6_NL	HF7_NL	HF8_NL	HF1_Nasosorp	HF2_Nasosorp	HF3_Nasosorp	HF4_Nasosorp	HF5_Nasosorp	HF6_Nasosorp	HF7_Nasosorp	HF8_Nasosorp
													CLIENT_MATRIX	Bronchosorption strips	Bronchosorption strips	Bronchosorption strips	Bronchosorption strips	Bronchosorption strips	Bronchosorption strips	Bronchosorption strips	Bronchosorption strips	Induced sputum	Induced sputum	Induced sputum	Induced sputum	Induced sputum	Induced sputum	Induced sputum	Induced sputum	Nasal lavage	Nasal lavage	Nasal lavage	Nasal lavage	Nasal lavage	Nasal lavage	Nasal lavage	Nasal lavage	Nasosorption strips	Nasosorption strips	Nasosorption strips	Nasosorption strips	Nasosorption strips	Nasosorption strips	Nasosorption strips	Nasosorption strips
													GROUP_NUMBER	2	2	2	2	2	2	2	2	3	3	3	3	3	3	3	3	4	4	4	4	4	4	4	4	1	1	1	1	1	1	1	1
													SUBJECT_ID	HF1	HF2	HF3	HF4	HF5	HF6	HF7	HF8	HF1	HF2	HF3	HF4	HF5	HF6	HF7	HF8	HF1	HF2	HF3	HF4	HF5	HF6	HF7	HF8	HF1	HF2	HF3	HF4	HF5	HF6	HF7	HF8
PATHWAY_SORTORDER	BIOCHEMICAL	SUPER_PATHWAY	SUB_PATHWAY	COMP_ID	PLATFORM	CHEMICAL_ID	RI	MASS	CAS	PUBCHEM	CHEMSPIDER	KEGG	Group HMDB_ID	Bronchosorption strips	Bronchosorption strips	Bronchosorption strips	Bronchosorption strips	Bronchosorption strips	Bronchosorption strips	Bronchosorption strips	Bronchosorption strips	Induced sputum	Induced sputum	Induced sputum	Induced sputum	Induced sputum	Induced sputum	Induced sputum	Induced sputum	Nasal lavage	Nasal lavage	Nasal lavage	Nasal lavage	Nasal lavage	Nasal lavage	Nasal lavage	Nasal lavage	Nasosorption strips	Nasosorption strips	Nasosorption strips	Nasosorption strips	Nasosorption strips	Nasosorption strips	Nasosorption strips	Nasosorption strips
1592	1,2-dilinoleoyl-GPC (18:2/18:2)	Lipid	Phospholipid Metabolism	52603	LC/MS Pos Late	100008903	2006	782.569	998-06-1	5288075	4450312			23536394	10381769	17092506	8968855	21771994	17405076	4933533	22315194	708741	7242954	560788	689446	716247	232225	1193978										18138680	11897592	5638304	770101	21692902	20269272	11982802	11902533
1530	1,2-dioleoyl-GPC (18:1/18:1)*	Lipid	Phospholipid Metabolism	52457	LC/MS Pos Late	100008905	2346	786.601	4235-95-4	10350317	8525772			65260420	41780392	52252360	47508720	87786728	34585420	35691528	68726736	2992568	10804338	2835465	4211213	2009776	800856	4201323	417668	1198573	67374	324756	327154	274210	410780	264520	275160	35812304	37878692	31332020	3430242	33108954	37186432	19722484	30553462
1575	1,2-dioleoyl-GPE (18:1/18:1)	Lipid	Phospholipid Metabolism	52609	LC/MS Pos Late	100008906	2485	744.554	4004-05-01	9546757	7825707			12596093	5017772	11067034	9379636	18006388	5423021	4258808	16863212	2463427	9499518	945699	1140340	658558	117565	1850666		223680								1342168	2194962	3080345		657049	1499045	602489	1637152
1522	1,2-dipalmitoyl-GPC (16:0/16:0)	Lipid	Phospholipid Metabolism	19130	LC/MS Pos Late	100000657	2365	734.569	63-89-8	452110	398235		HMDB00564	284682272	78819928	503821152	213000000	117774640	137839584	105067248	477560928	264087632	1386601856	425013952	220282288	12609789	7906662	482138752	1529998	2282131	3596363	1592764	365012	3847739	1637838	1149339	1801415	35153952	28077038	24254316	3920694	24445142	38139372	15088393	22921296
3055	1,3-dimethylurate	Xenobiotics	Xanthine Metabolism	32391	LC/MS Neg	100001106	1671.4	195.052	944-73-0	70346	63527		HMDB01857														21677		17373
850	1,5-anhydroglucitol (1,5-AG)	Carbohydrate	Glycolysis, Gluconeogenesis, and Pyruvate Metabolism	20675	LC/MS Neg	100000580	802	163.061	154-58-5	64960		C07326	HMDB02712	4313908	7542140	11135373	4042798	5642363	10996326	2355393	3671554	8232824	1545104	4917429	3900555	1620571	2650639	2441404	971645	2443001	780951	1256984	876005	812339	5331621	1211173	429139	11688511	20331124	16249263	6298906	6301518	23313080	23901406	8480446
3056	1,7-dimethylurate	Xenobiotics	Xanthine Metabolism	34400	LC/MS Neg	100001399	1578.6	195.052	33868-03-0	91611	82720	C16356	HMDB11103	25329					17091			62985	119506			280786	147206	31894	141186									81901				27166	50399
1821	1-(1-enyl-oleoyl)-2-linoleoyl-GPE (P-18:1/18:2)*	Lipid	Lysoplasmalogen	54999	LC/MS Pos Late	100009003	2324	726.543															2663623		804337	542649		700312										2169250	2585195	2704005		1130836	3194565	809775	3275962
1820	1-(1-enyl-oleoyl)-2-oleoyl-GPE (P-18:1/18:1)*	Lipid	Lysoplasmalogen	54691	LC/MS Pos Late	100010839	2534	728.559			24769325		HMDB11441	3280656	1375646	3456189	2759739	2549392	1382239	1412635	3407362	1637048	1369425		520172	566101	224155	898351		78012								831450	1898009	1253197		576134	1693469	240628	1469732
1817	1-(1-enyl-oleoyl)-GPE (P-18:1)*	Lipid	Lysoplasmalogen	44621	LC/MS Pos Late	100005372	1566	464.314						14391371	6860359	12951523	5017523	4822114	9526644	2205299	11622159	1099428	7578025	3042080	277841			1397200		235041								42821920	26094384	10447067	300669	37323016	23141070	37286756	20179352
1805	1-(1-enyl-palmitoyl)-2-arachidonoyl-GPC (P-16:0/20:4)*	Lipid	Plasmalogen	52689	LC/MS Pos Late	100009014	2154	766.575			24767495			7333227	2956651	7507519	7125587	6678078	4941283	3403944	8333989	938635	9868946	440679	1186585	197948		1776806										4994320	3479923	3273737	525339	2170263	5817245	4152185	5443950
1797	1-(1-enyl-palmitoyl)-2-arachidonoyl-GPE (P-16:0/20:4)*	Lipid	Plasmalogen	52673	LC/MS Pos Late	100009002	2270	724.528			24769238			44209476	21669012	35227408	37526200	38870312	24574372	17482404	35906156	11773695	15168265	3237446	5181813	2663492	1799220	4623538	781311	1477290		357483	211777	379789	907278	301694	421717	9981610	10806755	16629689	1270805	7063146	11182254	5338797	12025254
1806	1-(1-enyl-palmitoyl)-2-linoleoyl-GPC (P-16:0/18:2)*	Lipid	Plasmalogen	52682	LC/MS Pos Late	100009009	2226	742.575			24767486			2751542	921032	1625781	1278022	2131321	1744662	663743	1445832	88205			385087	821549	315427	500688										8029543	4879065	2890534	388373	2716894	10866937	3253567	5156192
1794	1-(1-enyl-palmitoyl)-2-linoleoyl-GPE (P-16:0/18:2)*	Lipid	Plasmalogen	52677	LC/MS Pos Late	100009069	2351	700.528			24769229			4953938	2022088	2417128	3503791	4021234	2941951	1710555	2358314	1787553	1416322		1429193	2255373	615112	925508		295017								4697188	5118804	5000391	281252	2634538	6688652	1512832	3942396
1799	1-(1-enyl-palmitoyl)-2-oleoyl-GPC (P-16:0/18:1)*	Lipid	Plasmalogen	52478	LC/MS Pos Late	100009007	2443	744.59						5434276	1502271	5667516	3876713	4581495	2255300	1644911	4018915	658061	4324961	416488	1419439	1482924	456630	1983628	372259	222187								6980590	8116568	4494154	529904	2752039	9147276	3016015	6707864
1793	1-(1-enyl-palmitoyl)-2-oleoyl-GPE (P-16:0/18:1)*	Lipid	Plasmalogen	52477	LC/MS Pos Late	100009005	2600	702.543			24769228			23927832	8435282	18348684	24204912	20203944	12715626	10167850	20176520	10857895	9039350	2519546	5843745	5671212	2291370	4951777	930343	1897942			128879	155742	608842			7451446	12335222	9389995	389267	4353260	8734035	2456727	8276393
1795	1-(1-enyl-palmitoyl)-2-palmitoyl-GPC (P-16:0/16:0)*	Lipid	Plasmalogen	52716	LC/MS Pos Late	100009162	2454	718.575		11146967	9322076			13270892		16980944	10902504	13704687	8550625	6770830	19633496	8203961	18436612	4658213	1722193	340317	393756	4328178		241900								3499792	3455882	3719021	353581	1221947	3861983	1398115	3528094
1814	1-(1-enyl-palmitoyl)-GPC (P-16:0)*	Lipid	Lysoplasmalogen	52474	LC/MS Neg	100002875	6300	554.346		10917802	9093054			272876		411709					255861		1570158	63901				133899										1350917	284528	47169		166894	427322	1014841	531790
1815	1-(1-enyl-palmitoyl)-GPE (P-16:0)*	Lipid	Lysoplasmalogen	39270	LC/MS Pos Late	100003000	1558	438.298			10471193			51219476	32971700	44963004	25883136	15520697	56780460	9734765	41634824	3208530	21180324	9679136	1697476	496999	770001	6145163		1304964					537102			129433160	71670760	34967120	2693278	108564680	67904808	105026624	47687636
1809	1-(1-enyl-stearoyl)-2-arachidonoyl-GPE (P-18:0/20:4)*	Lipid	Plasmalogen	52475	LC/MS Pos Late	100008999	2511	752.559		9547058	7826008		HMDB05779	14756049	6111145	12803099	15152123	16508823	7285573	7339905	12527549	6086871	11285541	1854915	3336315	1918587	1433927	3758545	644690	1109764				163699	425494			3014342	3932284	6287576	370458	1453795	5450497	1297013	4244617
1802	1-(1-enyl-stearoyl)-2-linoleoyl-GPE (P-18:0/18:2)*	Lipid	Plasmalogen	52748	LC/MS Pos Late	100009225	2633	728.559			24769261			3686755	872174	2057949	2314544	5039868	1519395	1044185	1426810	1639051	3216051		1132322	1884319	807991	944950		698232					86404			2615683	4067028	3910168		1209007	5957728	739069	2684552
1801	1-(1-enyl-stearoyl)-2-oleoyl-GPE (P-18:0/18:1)	Lipid	Plasmalogen	52614	LC/MS Pos Late	100008919	2950	730.575	144371-68-6		24769260			3894718	813436	3435318	4458481	4680914	1972111	1789220	3001574	3025420	3958939	929804	1716130	1590215	750589	2189361		743130					226148			954984	2389598	1921897		700359	2678962	483685	1483301
1819	1-(1-enyl-stearoyl)-GPE (P-18:0)*	Lipid	Lysoplasmalogen	39271	LC/MS Pos Late	100003001	1649	466.329						35743560	21747452	33127686	21659848	13441833	40904292	9472503	29302336	2422588	17926332	7311983	1704823	948346	641401	6593062		1626555					488448			88914816	66225356	33963312	1671594	70123568	91476256	70909656	45775072
1710	1-arachidonoyl-GPC (20:4n6)*	Lipid	Lysolipid	33228	LC/MS Pos Late	100001551	1460	544.34			21403155	C05208	HMDB10395						210295			618590	4629507	1746628	486847		123203	199920										1610164	67872	59425	979743	418108	1773327	1711491
1736	1-arachidonoyl-GPE (20:4n6)*	Lipid	Lysolipid	35186	LC/MS Neg	100001571	5874	500.278		42607465	21403171		HMDB11517	902850	137151	324887	238685	381420		214811	328644		1144585	110299				244014										1369147		279591		172502	910880	519990
1757	1-arachidonoyl-GPI (20:4)*	Lipid	Lysolipid	34214	LC/MS Neg	100001654	5482	619.289					HMDB61690	126725		138504					122116	68925	1389123	309383	126958			118318															637298	265339
1843	1-arachidonylglycerol (20:4)	Lipid	Monoacylglycerol	34397	LC/MS Neg	100001433	6450	303.233	35474-99-8	5282281	4445452	C13857	HMDB11572	7099595	4629301	9283003	3480315	11236889	15489656	1797181	8922606		941628	338337	225809													5096248	787239	2763344		2973371	8409758		1914301
1850	1-dihomo-linolenylglycerol (20:3)	Lipid	Monoacylglycerol	48341	LC/MS Neg	100006121	6220	305.249						4159048	5699877	4455393	1233219	3821927	9798253	954727	2920066		513668	223988														2868168	1860479	1788400		1998788	4253462	713811	1069880
1848	1-docosahexaenoylglycerol (22:6)	Lipid	Monoacylglycerol	35153	LC/MS Neg	100001481	6150	309.222			10477810		HMDB11587	2846927	1874048	3718483	1601667	2522992	5612574	1075885	5699159	140868	218431	85808														655830	245923	407669		366116	982425		423655
1842	1-linolenoylglycerol (18:3)	Lipid	Monoacylglycerol	34393	LC/MS Neg	100001435	6214	277.217		53480978	21403134		HMDB11569	560181	575118	388657	152491	199152		100175	317799	209697	715666	431183				140714					166488	172661				1594174	547986			876506	673057	134861	469269
1600	1-linoleoyl-2-arachidonoyl-GPC (18:2/20:4n6)*	Lipid	Phospholipid Metabolism	52710	LC/MS Pos Late	100009131	1969	806.569			24766809			6813655	3579522	7828370	4604085	10053772	5561730	3285204	10474928		819531															2188049	1369777	2390790		3172223	3783246	2188664	2588220
1698	1-linoleoyl-GPC (18:2)	Lipid	Lysolipid	34419	LC/MS Pos Late	100001395	1465	520.34		11988421	10160888	C04100	HMDB10386	7023649	1567416	5707101	1527191	1846232	7216402		5523440	3472574	29312078	9091049	2042191	230961	631365	659944										24163312	6257088	2114150	5759954	29623804	13854982	51212776	6459911
1732	1-linoleoyl-GPE (18:2)*	Lipid	Lysolipid	36600	LC/MS Pos Late	100001570	1482	478.293		52925130	21403170		HMDB11507	2983469	834970	2060107	941030	852263	2272795		2342133	219129	2389564	512249														5964312	4191827	1380758	680300	8101884	3994049	8870618	2343897
1776	1-linoleoyl-GPG (18:2)*	Lipid	Lysolipid	54885	LC/MS Neg	100009227	5516	507.273						134807		663123	86257					79560	1543064	203682																				852019
1840	1-linoleoylglycerol (18:2)	Lipid	Monoacylglycerol	27447	LC/MS Neg	100001040	6477	279.233	2277-28-3	5283469	4446589			17755660	12786526	14983913	6418727	15659964	23742932	3764174	12826789	2380541	13323978	4838413	2697284	1900549	1825141	2286413	1254084	1723757	1310409	1413007	1437567	1150062	1190319	1059866	907471	31754888	11785565	6165839	1611224	40071876	17263356	10078148	12479563
1835	1-margaroylglycerol (17:0)	Lipid	Monoacylglycerol	34391	LC/MS Neg	100001429	6571	269.249	68002-72-2	107036	96316			893272	1063311	1033043	373886	522902	281136	952435	811561	946571	650085	500435	1164646	971715	309620	629509	681344	582074	764824	276274	278092	464224	908717	156203	295153	12034471	1939092	24023912	781679	9035964	9974325	3885799	4450207
416	1-methylguanidine	Amino Acid	Guanidino and Acetamido Metabolism	48114	LC/MS Pos Early	100000715	2149	74.0713	22661-87-6	10111	28576	C02294	HMDB01522	181942	98977	108822			87830	149450	80983								599574									235895	152994	108641	327045		169415		260725
61	1-methylhistidine	Amino Acid	Histidine Metabolism	30460	LC/MS Pos Early	100001051	2755	170.092	332-80-9	92105	83153	C01152	HMDB00001	919897		1937989	482650	1538780			422497	236059	371121		393094													21788080	19657488	4693858	2291906	7207537	3317737	21660036	10021342
77	1-methylimidazoleacetate	Amino Acid	Histidine Metabolism	32350	LC/MS Pos Early	100001208	2064	141.066	2625-49-2	75810	68319	C05828	HMDB02820	303862		106726		268417	229788		152426				52530		54380	74303	53476		88136				126543			943952	212921	122490	335539	181357	455231	378323	209668
2890	1-methylnicotinamide	Cofactors and Vitamins	Nicotinate and Nicotinamide Metabolism	27665	LC/MS Pos Early	55	1940	137.071	1005-24-9	10129985	8305504	C02918	HMDB00699	9239755	1270896	838381	341247	983963	967681		362972	842335	6319127	392628	374485	317916	566219	213149	557124	626831	4355297	178141	148852	261067	1106607		112446	22932208	4154005	1917475	891464	1811045	3414891	2276398	1859371
3053	1-methylurate	Xenobiotics	Xanthine Metabolism	34395	LC/MS Pos Early	100001400	1461	183.051	708-79-2	69726	62926	C16359	HMDB03099										112734			102657	106970		151174									74761
3059	1-methylxanthine	Xenobiotics	Xanthine Metabolism	34389	LC/MS Pos Early	100001405	1500	167.056	6136-37-4	80220	72464	C16358	HMDB10738	285690				112923	160701		96590	65598	288296			256465	121422		237516						89264			739377				182222	237239
1829	1-myristoylglycerol (14:0)	Lipid	Monoacylglycerol	35625	LC/MS Neg	100001618	6353.3	227.202	75685-84-6	79050	71382	C01885	HMDB11561	2246563	1328326	3797044	944880	1033265	1704469	696553	1790238	1667292	4771910	2081832	1267029	5317438	865091	1249424	744974	1213545	601673	965373	581675	962108	628141	670416	607955	37035552	5982883	7028557	1011000	20998758	5117984	2005804	10503321
1542	1-oleoyl-2-linoleoyl-GPC (18:1/18:2)*	Lipid	Phospholipid Metabolism	52453	LC/MS Pos Late	100008981	2165	784.585						105517024	60025604	79318960	69783320	112116336	74806016	37564504	99604952	3662396	27048216	3393647	4343588	3060838	1201271	6226748	648920	1347091			368393	815213	626602			70088272	57786004	37896600	6609742	72529776	62875180	48579276	49162316
1769	1-oleoyl-GPA (18:1)	Lipid	Lysolipid	36812	LC/MS Neg	100001671	5615	435.252	325465-93-8	5497152	4593722					462996							1418709	253668		90927		418066										872039				1435227	1146390	11171801
1695	1-oleoyl-GPC (18:1)	Lipid	Lysolipid	48258	LC/MS Pos Late	100001272	1540	522.355	19420-56-5	16081932	17240641		HMDB02815	44945388	10336095	40217000	16046300	15688788	40312088	8664157	43842984	11835339	87682288	23516274	5857951	583491	1060546	3108325		332504				296385	225336			125441576	36396644	13676865	8092179	108342904	57109536	163278512	28597288
1728	1-oleoyl-GPE (18:1)	Lipid	Lysolipid	35628	LC/MS Pos Late	100001569	1554	480.308	89576-29-4	9547071	7826021		HMDB11506	53300092	23587834	40936232	20862744	25751846	36804840	10572197	53316176	2952662	19009494	4075024	1058817	273857		1565587		510956								63511748	40047920	19017716	2359407	76770400	31961558	71560360	24455664
1775	1-oleoyl-GPG (18:1)*	Lipid	Lysolipid	45968	LC/MS Neg	100005716	5610	509.288						6151069	319744	16779220	698788	291760	633940	178377	1876689	6363972	56125976	9716658	1477614			3141588										8066864	1368141				1963317	1598416	5155743
1751	1-oleoyl-GPI (18:1)*	Lipid	Lysolipid	36602	LC/MS Neg	100001777	5599	597.305								438100					235852	1101292	12360934	2761351	455143			482708										6203857	997972			2401186		6125799	1664921
1838	1-oleoylglycerol (18:1)	Lipid	Monoacylglycerol	21184	LC/MS Neg	100000924	6500	281.249	111-03-5	5283468	4446588		HMDB11567	85578400	90517584	43020204	24038598	39157288	37969460	23568208	71901696	17315196	49381180	30831230	8712319	1020235	8111106	13588762	5255798	24209284	2469907		9300312	11496958	6706544	1167764	1101889	83603760	29958554	86599840	11694936	126696560	72552264	39237824	40552472
1587	1-palmitoleoyl-2-linoleoyl-GPC (16:1/18:2)*	Lipid	Phospholipid Metabolism	52683	LC/MS Pos Late	100009075	2003	756.554			24766675			4623965	2202569	3323138	2932701	3497510	2462764	617023	3534357	88356	1940034	57913	43606	121714		147588										3215018	2087210	922658		2198262	1657694	2397491	1660052
1689	1-palmitoleoyl-GPC (16:1)*	Lipid	Lysolipid	33230	LC/MS Pos Late	100001511	1450	494.324		24779461	21403152		HMDB10383	2161458	264524	4939820	368670		1400661		2174324	4001304	21208780	6755427	1044517		101678	583852										8085813	2020084	558215	374475	3988622	2345529	11113165	1104734
1584	1-palmitoyl-2-alpha-linolenoyl-GPC (16:0/18:3n3)*	Lipid	Phospholipid Metabolism	52684	LC/MS Pos Late	100009076	2034	756.554			24766646			5375630	825793	5531006	2973035	1550996	1750414	859699	7546725	588499	8927426	726348	530565			1008808										4634164	3665714	2379874		2823462	4923888	2844181	2763916
1532	1-palmitoyl-2-arachidonoyl-GPC (16:0/20:4)	Lipid	Phospholipid Metabolism	52462	LC/MS Pos Late	100008914	2091	782.569	35418-58-7	10747814	8923140			131767680	56143912	132299304	113236208	109044032	108487344	59386744	145492144	2277291	31358626	2758666	3719298	1416437	713434	7344592	1107685	779067	91660	489229	137086	767996	984768	206023	375625	34870228	24142324	34636364	4261435	24585742	59055316	24634766	40641760
1555	1-palmitoyl-2-arachidonoyl-GPE (16:0/20:4)*	Lipid	Phospholipid Metabolism	52464	LC/MS Pos Late	100008990	2198	740.522		9546800	7825750		HMDB05323	4468708	2233920	3261175	4065224	3907219	1627786	2149643	4973659	730948	4789765	219025	409930			779377												759451			160216		230086
1546	1-palmitoyl-2-arachidonoyl-GPI (16:0/20:4)*	Lipid	Phospholipid Metabolism	52467	LC/MS Pos Late	100008993	2567	876.56			24767674			2132326	1028692	1946712	2442944	1639044	270508	746394	2590838		283256																128560	282607		544286
1525	1-palmitoyl-2-linoleoyl-GPC (16:0/18:2)	Lipid	Phospholipid Metabolism	42446	LC/MS Pos Late	1537	2160	758.569	40811-94-7	5287971	4450224			356101824	200152384	266189024	261338944	244394192	333304480	108680936	287879616	20191258	202144064	21744624	22298264	8111475	4907456	38228212	2872333	5198743	746693	1430151	1371541	3143339	4094498	646222	858977	282986304	200030480	118604552	24673440	197111280	326164352	164621792	178375888
1557	1-palmitoyl-2-linoleoyl-GPE (16:0/18:2)	Lipid	Phospholipid Metabolism	42449	LC/MS Pos Late	100001870	2275	716.522		9546747	7825697		HMDB05322	10705126	4823192	6168681	7951005	6407021	5833690	3423005	8790849	1572889	7233611	462883	1169098	2355028	324295	1118477										2215448	2721401	3100792		640311	2183770	684425	2048005
1524	1-palmitoyl-2-oleoyl-GPC (16:0/18:1)	Lipid	Phospholipid Metabolism	52461	LC/MS Pos Late	1539	2358	760.585	26853-31-6;26853-31-6	6436017	4940699			412023360	236150832	441501312	385899360	398479584	351729440	197115760	404291360	50712316	308437728	61215656	48240208	12139816	5753422	94502768	3311638	7222102	1200013	2084044	1709499	2805882	3549498	1495194	2232508	261144672	230090576	179746416	22291460	197879168	243252160	142348000	189656048
1550	1-palmitoyl-2-oleoyl-GPE (16:0/18:1)	Lipid	Phospholipid Metabolism	19263	LC/MS Pos Late	1526	2509	718.538	26662-94-2	5283496	4446615		HMDB05320	18194788	7411766	11592798	13690851	13558866	8444061	6336348	16861060	4247263	16807432	1580937	2241477	2891565	525029	3086403										2669504	3099104	4157804		1074127	2715035	857981	1989507
1548	1-palmitoyl-2-oleoyl-GPG (16:0/18:1)	Lipid	Phospholipid Metabolism	52448	LC/MS Pos Late	100000641	3206	766.559		5283509	4446626			10617731	942603	23171424	6658235	1902059	5109002	2629298	19627292	3892281	50381040	2035383	3336096			7996953						102078			388452		145707		309431	183932
1577	1-palmitoyl-2-oleoyl-GPI (16:0/18:1)*	Lipid	Phospholipid Metabolism	52669	LC/MS Pos Late	100009066	3140	854.575			24767668			2538984	1194833	1912934	1848718	1830849	547918	554255	3404525	381623	9613374	185505	198650			1586767												352141			211352		298765
1537	1-palmitoyl-2-palmitoleoyl-GPC (16:0/16:1)*	Lipid	Phospholipid Metabolism	52470	LC/MS Pos Late	100008984	2160	732.554						93835136	18141984	193198016	46743544	25080252	50148128	19088072	162479424	36580992	330008096	40113268	25130240	2513443	1428470	64354160		893568	407477			516723			274894	24379320	21825472	14138439	1391802	12597112	15625716	11386983	12883879
1574	1-palmitoyl-2-stearoyl-GPC (16:0/18:0)	Lipid	Phospholipid Metabolism	52616	LC/MS Pos Late	100008921	2653	762.601	59403-51-9		24766643			12987843	2965934	18236094	9445937	9112418	4826858	5064317	19996736	6886507	91078344	15958197	4503438	718122	297440	16849550		159827								2212385	1822649	1583965	820148	1222203	3099024	704553	1450331
1686	1-palmitoyl-GPC (16:0)	Lipid	Lysolipid	33955	LC/MS Pos Late	100001263	1525	496.34	17364-16-8	86554	78064		HMDB10382	169588160	40414308	189322272	65398736	36855948	210128800	27516234	154969344	56348248	228256960	65903028	15222502	948172	2755610	19027758	234397	2222170				914544	1833624		514230	473363456	127144208	41519340	9237889	317762464	203691392	528343520	117507760
1723	1-palmitoyl-GPE (16:0)	Lipid	Lysolipid	35631	LC/MS Pos Late	100001567	1544	454.293		9547069	7826019		HMDB11503	43945480	23294628	28686886	16702225	10610790	40702224	8279833	36751192	3027737	11830121	2690361	1020391	1005536	271498	2892298		561533					385299			57299868	31376140	18065692	1133199	55666480	25337112	57171508	19759564
1770	1-palmitoyl-GPG (16:0)*	Lipid	Lysolipid	45970	LC/MS Neg	100005717	5570	483.273		3300276	2548639			11802216	606221	17456964	909876	374584	1386985	740985	3421415	4420224	84497584	10933290	1157266	51664	69164	9153652										3227898	838273			1433197	1206607	2783143	2258175
1746	1-palmitoyl-GPI (16:0)*	Lipid	Lysolipid	35305	LC/MS Neg	100001655	5564	571.289					HMDB61695	1084421	393435	891054	480172	580023	629749	336825	900762	217643	3599248	493585	81963			475314										6314112	1634349	342944		4352158	802195	7458354	2761528
1833	1-palmitoylglycerol (16:0)	Lipid	Monoacylglycerol	21127	LC/MS Neg	100000827	6400	255.233	542-44-9	14900	14201		HMDB31074	54842308	23282212	72382144	30743558	23013960	97135384	19324760	51497404	13183489	55077668	26300038	10100613	400725888	11269490	19603564	10115934	86544000	4433095	4272798	10260328	12988126	6713170	3892982	2891156	150952864	46447032	57375164	6670097	99638784	40126816	69802336	77032920
1832	1-pentadecanoylglycerol (15:0)	Lipid	Monoacylglycerol	47898	LC/MS Neg	100001431	6200	241.217		190750	165667			1184005	1045856	1353197	512362	476908	1176336	423323	954490		959103	514023	418599	878983	318694	683203	387262	667657	268398	282898	531043	381104	326223	408435	166388	21584326	3473194	7902227		12513843	4802345	2511994	11110620
1527	1-stearoyl-2-arachidonoyl-GPC (18:0/20:4)	Lipid	Phospholipid Metabolism	42450	LC/MS Pos Late	100001869	2300	810.601	35418-59-8	16219824	17347139			72003296	36930632	82817528	79457696	110000504	51793952	52920436	131421424	821784	7617798	1251004	1605481	240475	245723	2478613	316237	290334				310494	386761		335479	6433018	6328203	17026452	1480196	4984313	16411630	4866685	10856357
1552	1-stearoyl-2-arachidonoyl-GPE (18:0/20:4)	Lipid	Phospholipid Metabolism	52447	LC/MS Pos Late	100008977	2424	768.554		5289133	4451158			10735268	6191045	8954228	14004916	23553226	4219481	8145190	14989019	2915248	5958993	642297	1040619	253467		1231780						85913					335638	1112126			619402		480184
1541	1-stearoyl-2-arachidonoyl-GPI (18:0/20:4)	Lipid	Phospholipid Metabolism	52449	LC/MS Pos Late	100000616	3000	904.591			21403055			7748426	5771450	7231847	10595838	11266425	3462951	4732077	10246732		4370761	238155				532494										2325839	2814360	4065711		3073240	2813700	846403	2074438
1679	1-stearoyl-2-arachidonoyl-GPS (18:0/20:4)	Lipid	Phosphatidylserine (PS)	52235	LC/MS Pos Late	100001872	2565	812.544						1427977	508223	1831837	813367	556378	622505	417252	1875652	255221	3455886	320589	212797			743388										165401	221840	838511			361260		173632
1533	1-stearoyl-2-linoleoyl-GPC (18:0/18:2)*	Lipid	Phospholipid Metabolism	52452	LC/MS Pos Late	100008980	2380	786.601						186180992	113463992	126027464	141553968	208862800	155789728	65867068	172161952	7519352	41830396	6111513	8153314	3585659	2002041	12293242	1171519	2757312	183580	744969	420719	1498378	1857831	342976	382766	83444440	74708560	51597848	6421377	58869100	118551032	41255996	64737628
1560	1-stearoyl-2-linoleoyl-GPE (18:0/18:2)*	Lipid	Phospholipid Metabolism	52446	LC/MS Pos Late	100008976	2522	744.554		9546749	7825699			15203504	5560208	7492368	13658457	13802461	7545953	5577148	13665376	3754182	6037068	540607	1322771	804397	374787	876272		282955								1981875	2315943	3336061		659841	3015272	569623	1540019
1528	1-stearoyl-2-oleoyl-GPC (18:0/18:1)	Lipid	Phospholipid Metabolism	52438	LC/MS Pos Late	100008904	2644	788.616	56421-10-4		24766704			120790584	57212252	110814616	116303640	156690240	61124572	51917420	154189120	4823627	47447240	4800378	5991784	2826789	1314037	10550131	825389	1913578		328550		348291	944317	416879	565467	26722150	32940844	28469976	2827688	18863576	34039616	13207426	25777384
1554	1-stearoyl-2-oleoyl-GPE (18:0/18:1)	Lipid	Phospholipid Metabolism	42448	LC/MS Pos Late	100001856	2858	746.569						16230770	5027789	9446716	16143839	21968988	6643628	6003433	18154432	4387270	7075873		1132678														1594965	1623379			2009961
1581	1-stearoyl-2-oleoyl-GPG (18:0/18:1)	Lipid	Phospholipid Metabolism	52623	LC/MS Polar	100001866	717	775.549						1889535	527532	2064018	1399090	840936	815314	778611	2534655	941379	2144647	214813	387669	73369	69723	1111790											68865	138121
1529	1-stearoyl-2-oleoyl-GPI (18:0/18:1)*	Lipid	Phospholipid Metabolism	52726	LC/MS Polar	100009181	922	863.566						269524	105924	294163	353205	261341	140902	142845	292622	206406	1285194	342374	251871	62388		368643										72556		138766
1680	1-stearoyl-2-oleoyl-GPS (18:0/18:1)	Lipid	Phosphatidylserine (PS)	48494	LC/MS Polar	100000639	901	788.545		9547087	7826037			1586944	925687	894457	1878334	1433823	820355	1006225	1312465	2020325	1030336	643399	632537	496351	462394	579944	196062	429635				88483	164576			241371	436410	715176		199286		219526	264881
1767	1-stearoyl-GPA (18:0)	Lipid	Lysolipid	36810	LC/MS Neg	100001670	5829	437.267	325465-92-7;799268-65-8	89567	80837			116013		233559				92882	90588		612211	189796		96225		1530003					55468					2671181	963642	399694		1089878	950408	9235776	796314
1693	1-stearoyl-GPC (18:0)	Lipid	Lysolipid	33961	LC/MS Pos Late	100001271	1606	524.371	19420-57-6	497299	435389		HMDB10384	105763520	35550744	106781000	55482704	44275460	152932720	26411168	150435456	5999642	21689830	6498106	2442073	706643	799800	5006999	167126	1387875				330673	880891		141898	187104432	72568864	35476936	4430685	146637936	124941064	207345984	61418620
1726	1-stearoyl-GPE (18:0)	Lipid	Lysolipid	42398	LC/MS Pos Late	100001461	1626	482.324	69747-55-3	9547068	7826018		HMDB11130	135503344	95463120	108900968	81395200	72160808	136188352	46452504	147221088	5599027	24287508	6306887	3185495	1185202	837040	6513151	186007	3098108		328192		332828	1446044	188526	218343	116783336	87793792	62208584	3911634	120619064	97013184	101419352	59191912
1773	1-stearoyl-GPG (18:0)	Lipid	Lysolipid	34437	LC/MS Neg	100001462	5816	511.304			21403138			8246896	668943	18341356	960059	442352	2239229	606705	4231494	4026947	59104928	15402298	1161227		68865	7845169										3476880	1571736	287220		1490017	2300816	2708209	3095431
1749	1-stearoyl-GPI (18:0)	Lipid	Lysolipid	19324	LC/MS Neg	100000656	5794.3	599.32	796963-93-4		21403067		HMDB61696	3505686	1198101	2941618	2282228	2793214	1864429	1240226	3085286	542586	10013419	1400086	351327		43531	2043250		227563					74801			22557676	6495273	2182185	631225	11591239	4878552	17209068	9753540
1759	1-stearoyl-GPS (18:0)*	Lipid	Lysolipid	45966	LC/MS Neg	100004327	5800	524.299		9547101	7826051			4928111	4368323	4879849	2795082	1955610	2913010	1928618	3880917	1644619	22491544	6302771	304505	255957	190486	5426409		774111	97474		117682	167684	689867	103849	37110	25719584	9307124	4550258		14986920	8379346	14438519	14194743
1082	10-heptadecenoate (17:1n7)	Lipid	Long Chain Fatty Acid	33971	LC/MS Neg	100001278	5555	267.233	29743-97-3	5312435	4471860		HMDB60038	5521074	2499942	5698102	1762136	2719536	4873334	1833921	2508533	6295168	11594287	4784932	4925959	5195208	4516135	8019311	1622443	10814339	23737306	5799013	28183880	3471334	15422618	4502737	4459106	3039069184	237722384	752423744	4311844864	348008832	1745088896	788742336	1219609600
1092	10-nonadecenoate (19:1n9)	Lipid	Long Chain Fatty Acid	33972	LC/MS Neg	100001277	5780	295.264	73033-09-7	5312513	4471938		HMDB13622	4193715	938949	2885667	1116708	1619689	1865514	441542	1797300	1329093	3369378	1274079	1469867	1361699	651324	2112812	503449	2782292	7096004	2091209	6711124	1225404	2787739	1545047	1353937	772283904	31934556	188498352	791932608	63816136	263205168	126236736	271181792
1363	13-HODE + 9-HODE	Lipid	Fatty Acid, Monohydroxy	37752	LC/MS Neg	100002196	5275	295.228		43013				20442554	5520817	2719135	3454912	11836458	6234251	1323322	6850055	2031332	1403443	6134234	2192268	943715	1222794	2264256	435856	1131237	731065	314848	776092	1879346	2077670	514792	218773	92324176	28669936	15601026	54535972	80494456	75119728	35400420	14621042
1179	13-methylmyristate	Lipid	Fatty Acid, Branched	38293	LC/MS Neg	100002344	5499	241.217	2485-71-4	151014	133106			5851656	2831769	4415109	1469526	2661954	1881958	3392071	2249418	5040706	6737541	5748404	4827640	4614901	4121454	20524224	3238449	16379794	45193684	4150688	35155264	7017343	21641088	4401394	4329076	1517039488	120790616	369670528	1448205696	358680064	876712000	491426944	389138048
1182	15-methylpalmitate	Lipid	Fatty Acid, Branched	38768	LC/MS Neg	100002945	5695	269.249		17903417				9404787	5735654	10776829	3209109	4133414	6457422	3600343	6839722	4430565	17963716	7239229	4888410	5846004	3993007	10597645	3369231	19499120	34773616	6501096	38341180	5759358	19523290	6187084	5292845	1097189504	153848064	576072320	1430407168	248719952	1019756992	421463296	398237280
1185	17-methylstearate	Lipid	Fatty Acid, Branched	38296	LC/MS Neg	100002356	5993	297.28	2724-59-6	3083779	2340933			650153	408836				115528	241074	370505			435346				999568		1077776	1662178		1871075	381905	558483		228518	70940944	5884264	32223604	99033152	9702746	40093960	14424221	27945788
2779	2'-deoxyadenosine	Nucleotide	Purine Metabolism, Adenine containing	1553	LC/MS Pos Early	211	2252	252.109	16373-93-6	13730	13135	C00559	HMDB00101				434974			108070	235805				402072	624220		3174944										209998		775007	125150			81674	161387
2777	2'-deoxyadenosine 5'-monophosphate	Nucleotide	Purine Metabolism, Adenine containing	46333	LC/MS Pos Early	100000485	1284	332.075	653-63-4	12599	601	C00360	HMDB00905															373914
2860	2'-deoxycytidine	Nucleotide	Pyrimidine Metabolism, Cytidine containing	15949	LC/MS Pos Early	100000125	2193	228.098	951-77-9	13711	13117	C00881	HMDB00014	384468	203112	1065654	594971		351048	474490	1281458			253070	3999199	850389	789520	19865140	401720		71890							501074		719543	744614	401327			1245571
2858	2'-deoxycytidine 5'-monophosphate	Nucleotide	Pyrimidine Metabolism, Cytidine containing	533	LC/MS Pos Early	298	975	308.064	1032-65-1	13945	5414501	C00239	HMDB01202															744678
2808	2'-deoxyguanosine	Nucleotide	Purine Metabolism, Guanine containing	1411	LC/MS Pos Early	348	1890	268.104	961-07-9	187790	163230	C00330	HMDB00085	257122	104554	130030	400314	189473	334744	529007	404446	171780	207921		1146364	735833	308252	3616779													226548
2743	2'-deoxyinosine	Nucleotide	Purine Metabolism, (Hypo)Xanthine/Inosine containing	15076	LC/MS Neg	100000135	1688	251.079	890-38-0	65058	58569	C05512	HMDB00071	89886	47160	47078	56710	28799	109583	228650	96163	99987			274407			2935934										152302	78829	228989		163677	139808	103149	42037
2838	2'-deoxyuridine	Nucleotide	Pyrimidine Metabolism, Uracil containing	52602	LC/MS Neg	536	1586	227.067	951-78-0	13712	13118	C00526	HMDB00012	78075	26503	63454	47129	73616	77992	56143		97506	73198	20670	214524	112784	54261	1207523					39508		38296			122426	62441	124345	188834	76127	78682	70750	45336
3164	2,3-dihydroxyisovalerate	Xenobiotics	Food Component/Plant	38276	LC/MS Polar	100002417	1050	133.051	1756-18-9	677	657	C04039	HMDB12141	2888505	168589	135873	121754	101186	123070	1312438		9113605	5903751	9471751	6574127	28679048	9502224	20557728	4131745	94058	310106		485020		452246		315064	2552202	833044	348264	2914375	339513	2748125	1063564	4433576
88	2-aminoadipate	Amino Acid	Lysine Metabolism	6146	LC/MS Polar	381	3500	160.062	542-32-5;1118-90-7	469	456	C00956	HMDB00510	120221		90263		126063			89516	95429	210539	221330	336012	78479	83345	183734	293256									227514	236678	214771	77018	577430	340843	522945	217820
3850	2-aminophenol sulfate	Xenobiotics	Chemical	43266	LC/MS Neg	100004322	1677	188.002		181670	158022		HMDB61116			126741						84531		103358	44481	67189	217076	245067							71940			137944	129667	450153		62864	347005	251473	37168
3737	2-dimethylaminoethanol	Xenobiotics	Drug	42562	LC/MS Pos Early	100001630	1983	90.0913	108-01-0		13854944			1259651	557818	1313005	2720063	382000	886294	790046	860363	630836						723422	267346	398687	991168	427685	622069					6482568	1675974	27742608	5067742	2501575	1768645	3284931	2192977
307	2-hydroxy-3-methylvalerate	Amino Acid	Leucine, Isoleucine and Valine Metabolism	36746	LC/MS Neg	100001541	1800	131.071	488-15-3	164623	144317		HMDB00317	153942	60032					74482		194598	371427	278232	830990	405686	276652	483138	223835	68764	596023		252782	44708	276733		81618	2331433	474655	134565	925177	281542	550433	1378924	1817076
363	2-hydroxybutyrate/2-hydroxyisobutyrate	Amino Acid	Methionine, Cysteine, SAM and Taurine Metabolism	52281	LC/MS Polar	100008928	1258	103.04						2837275	3250749	1435837	833711	2383588	1836506	1277148	3383817	486452	1149594	1351551	2172606	504766	1322857	2431945	5224053						224370			3332356	2086119	1435203	781317	1445318	2495285	3327550	2387812
1336	2-hydroxydecanoate	Lipid	Fatty Acid, Monohydroxy	42489	LC/MS Neg	100004089	4840	187.134	5393-81-7	21488	20195			217678	138561	148712	75859	249715		131863	121624	128724		126842		114640		136124		111538			171522	115949	132172			274934	185046	140890	1378118	113503	295460	299347	79444
1198	2-hydroxyglutarate	Lipid	Fatty Acid, Dicarboxylate	37253	LC/MS Polar	100002070	3352.8	147.03	40951-21-1	43	42	C02630	HMDB00606	6411950	2892522	1784438	1729007	2516612	1243236	4936567	1570227	18463376	20056790	23026274	42251488	49120860	25550076	42610284	10804483	752330	3305023	965737	6193856	368439	4156226	415655	714564	19677344	10147560	4299928	30147892	5780953	13030343	8703551	6904438
1380	2-hydroxylaurate	Lipid	Fatty Acid, Monohydroxy	52916	LC/MS Neg	100008934	5211	215.165	2984-55-6	97783	88259			967691	198872	407611	329703	465130	430705	302410	347773	184546	165629	168492	110846	189454	156154	165954	152759	182553	150598	257573	310078	170084	171328	107774	55969	705781	154564	284724	3377233	278591	509456	348412	220629
1337	2-hydroxymyristate	Lipid	Fatty Acid, Monohydroxy	32413	LC/MS Neg	100001180	5364	243.197	2507-55-3	1563	1508	C13790	HMDB02261	220158	168086	259097	226475	378192	453108	132521	588922	234281	273547	188190	254870	320698	106154	292981	38903	179037	506298	364780	343729	132757	128806	108414	179534	8892487	1782818	3490408	20105444	2000161	2888940	2647933	2060018
1335	2-hydroxyoctanoate	Lipid	Fatty Acid, Monohydroxy	22036	LC/MS Neg	100000743	3736.8	159.103	617-73-2	94180	84994		HMDB02264	138821	161413			239259		112781									112594				114418		49096			193988		166049	560665	87604	67743	143001
1338	2-hydroxyoleic acid	Lipid	Fatty Acid, Monohydroxy	54920	LC/MS Neg	100010866	5560	297.244	56472-29-8	9796304	7972070			4839141	1266902	1399531	1015776	3102313	1535228	816913	1213683	276897	520694	285661	145142	397604	309733	538592	224149	348537	701470	650008	844692	228755	347379		192870	21717762	5157452	12067258	37931964	4474245	12832034	7080972	8292012
1339	2-hydroxypalmitate	Lipid	Fatty Acid, Monohydroxy	35675	LC/MS Neg	100001579	5511.2	271.228	764-67-0	92836	83805		HMDB31057	23344684	6933048	8744785	4447112	8874755	6463764	5807908	6852121	3412967	4206290	2028825	4201038	3908382	2012672	4596134	1507672	7698182	7052613	2314552	7229884	2272187	2618445	1554000	1613862	66796516	35552260	73992960	214320416	30739364	46301960	48253784	36242516
1340	2-hydroxystearate	Lipid	Fatty Acid, Monohydroxy	17945	LC/MS Neg	1239	5695	299.259	629-22-1	69417	62625	C03045		4990289	1785323	2687727	1627973	2774487	2069172	1685503	1954691	1272442	1732992	1128577	1623029	1655267	935643	1649812	721544	2427289	1883580	866125	1766840	649347	900973	750975	881827	9927106	10062536	12589965	14585809	7493561	13318575	11565124	2935155
3171	2-isopropylmalate	Xenobiotics	Food Component/Plant	15667	LC/MS Polar	100000409	2605	175.061	3237-44-3	77	76	C02504	HMDB00402	854157						311466		4590358	5358477	2851494	2006250	17900892	9055306	7027216	2269940				277158		171882			2170462	368946	274446	1522328		2088847	566325	1160215
1841	2-linoleoylglycerol (18:2)	Lipid	Monoacylglycerol	32506	LC/MS Neg	100000987	6250	279.233	3443-82-1	5365676	4517636		HMDB11538	9134043	7626589	8544968	4304143	12565181	17468768	2417985	10620199		1473772	607579	324526	260659	186770	428225	306026	302131	278051	216156	321094	240547	235675	176615		8231511	3637061	2318497		9709755	8422427	1040246	2932405
302	2-methylbutyrylcarnitine (C5)	Amino Acid	Leucine, Isoleucine and Valine Metabolism	45095	LC/MS Pos Early	100001509	3035	246.17	31023-25-3	6426901	4932320		HMDB00378	1223810	2139388	3113497	1881195	1390720	1550583	1936069	1890098	1652268	464947	672074	520256	387629	358183	493761	370338	326245	226671	125043	94142	120437	821995	235009	65962	7853725	6268044	4649670	1450401	4954843	4112166	28875804	2122113
1059	2-methylcitrate/homocitrate	Energy	TCA Cycle	52282	LC/MS Neg	100008929	575	205.035						229848	97944	277626	200208	246861	252541	154786	263434	193819	168107	165431	134502	584544	221130	206278	194494	126268	117545		268847	67483	182153	62169		583703	624335	375414	548467	450928	856515	549794	316877
1830	2-myristoylglycerol (14:0)	Lipid	Monoacylglycerol	34383	LC/MS Neg	100001408	6230	227.202	27214-38-6	137938	121585			464361	539228	594514		234046			534260		572733	437504		699336		438636	198725	279248				263421				8699873	1483177	2667731	295323	7558391	1136795		1800774
1839	2-oleoylglycerol (18:1)	Lipid	Monoacylglycerol	21232	LC/MS Neg	100000943	6300	281.249	3443-84-3	5319879	4478086			21410576	17246656	24540718	11562601	27358244	24028332	8767026	23923364	2292358	7851133	3782376	1139277	589270	559627	2199584	750889	1852832			424968	1845117	1637491			24699624	9047167	17360886	2587696	18575604	18901868	7633260	11921011
1687	2-palmitoyl-GPC (16:0)*	Lipid	Lysolipid	35253	LC/MS Neg	100001562	6215	570.341		15061532	21403165		HMDB61702	2336404	859732	3036883	407427	350759	1447616	280703	1545090	1072028	5661487	1389253	197191			627205										5817799	751099	410049	128541	2236187	1642859	5703424	1251955
1834	2-palmitoylglycerol (16:0)	Lipid	Monoacylglycerol	33419	LC/MS Neg	100001048	6300	255.233	23470-00-0	123409	110006		HMDB11533	7483473	4479352	11303970	3782602	5370460		2250680	5382791	2422615	7456475	1738866		40632904	1355437	2442022		6748326		796899	907369		917455			29454698	9231210	13513289		17985288	10479786	10887916	17587716
1727	2-stearoyl-GPE (18:0)*	Lipid	Lysolipid	41220	LC/MS Neg	100003901	6350	480.31			24769218			9785937	5781689	7602664	4069221	3395457	4333100	2113190	7543244	163470	2458304	608858	130180			562203										6855830	3488577	3416771		4554602	3574656	6494918	4182238
135	3-(4-hydroxyphenyl)lactate	Amino Acid	Phenylalanine and Tyrosine Metabolism	32197	LC/MS Neg	240	1379	181.051	6482-98-0	9378	9010	C03672	HMDB00755	724567	343479	292412	238320	237570	500882	366566	340126	3405801	2169171	5049519	5506208	4642276	2764521	3082144	2900984	367970	2640654	279758	2425389	227846	1858401	260105	988311	14510991	3903654	1801175	11603024	1828926	3235773	5463895	16395388
2871	3-aminoisobutyrate	Nucleotide	Pyrimidine Metabolism, Thymine containing	1566	LC/MS Pos Early	1114	2215	104.071	10569-72-9;214139-20-5	64956	58481	C05145	HMDB03911	4769038	3638500	4549656	1484445	5341109	4124205	4162858	6174423	2637675	1729849	2022436	1123021	1380631	1756988	2264221	963185		1379793				1501010			4934930	4831753	3017795		4660721	3067283	4061034	2197744
1221	3-carboxy-4-methyl-5-propyl-2-furanpropanoate (CMPF)	Lipid	Fatty Acid, Dicarboxylate	31787	LC/MS Neg	100001178	2840	239.092	86879-39-2	123979	110498		HMDB61112	27061	165895	49750	100391	156992	159857	42739	66274	183814		30214	94139		63442	47359						20284	86931			98206	416038	67199	41751	85058	792807	456741	343712
308	3-hydroxy-2-ethylpropionate	Amino Acid	Leucine, Isoleucine and Valine Metabolism	32397	LC/MS Polar	100001170	1443.3	117.056	4374-62-3	188979	164207		HMDB00396	282724	246752			223261	276625	145942	166448	154735	165919	162589	200935	173601	215405	376742	103691						143973			678920	326626	332823	232570	383696	628278	1540076
1940	3-hydroxy-3-methylglutarate	Lipid	Mevalonate Metabolism	531	LC/MS Polar	112	2700	161.046	503-49-1	1662	4573695	C03761	HMDB00355	1351426	760983	1335540	613204	884956	889824	1058984	1158162	2011609	1491052	1761007	1372846	1467436	1959977	2078432	810623	270829	330779	529312	2159852	462671	751563	260903	590776	2465610	1882073	1158293	13300409	1846354	3078506	2960260	1455550
1330	3-hydroxybutyrate (BHBA)	Lipid	Ketone Bodies	542	LC/MS Polar	254	1443.3	103.04	625-72-9	441	428	C01089	HMDB00357	2700030	1707586	1653012	1023634	5930714	2487382	1147619	1092870	642296	863617	814415	1339953	1232573	1769972	5017289	478513	308278	379136	322220	109425	357385	694733	231512		8394066	1798983	1861973	1260115	5599546	3790101	9117040	1179440
1298	3-hydroxybutyrylcarnitine (1)	Lipid	Fatty Acid Metabolism(Acyl Carnitine)	43264	LC/MS Pos Early	100003926	2400	248.149		53481617			HMDB13127	904673	449655	467570	492670	810958	627228	436541	594424	1049334	661014	403176		279113	215986	555265	717244						340200			1648317	1509256	754596	612192	1586772	1327573	3303575	975479
1299	3-hydroxybutyrylcarnitine (2)	Lipid	Fatty Acid Metabolism(Acyl Carnitine)	52984	LC/MS Pos Early	100009271	2340	248.149						746945	481591	549047	595986	1258353	480126	380711	883709	2219505	1134438	248040	598342		522647	1196220	459474						487513			3288472	2086185	1741534	1336326	4920675	3050283	8706262	1266745
1345	3-hydroxydecanoate	Lipid	Fatty Acid, Monohydroxy	22053	LC/MS Neg	100000997	4634.7	187.134	5561-87-5	26612	24790		HMDB02203	413589	203177	382095	278960	434097	211554	271889	381961	301581	437440	324020	288856	395794	280530	359593	274354	165115	246196		320772	193572	435941	135974	120729	2246155	1250259	968596	1561901	766756	1918166	1789967	1010928
1343	3-hydroxyhexanoate	Lipid	Fatty Acid, Monohydroxy	53230	LC/MS Neg	100006367	1725	131.071	10191-24-9	151492	133518			96386	48185					55811		143237	124350	88846	144993	57624	171056	232503	173237	65700			61587		71053			844156	382541	220956	280575	449758	531806	872538	487345
315	3-hydroxyisobutyrate	Amino Acid	Leucine, Isoleucine and Valine Metabolism	1549	LC/MS Polar	111	1619	103.04	2068-83-9	87	10140307	C06001	HMDB00336	402872	623984	541735	307646	1061818	367543	303651	400644	373598	340230	252675	511322	305419	207381	185704	233698	109636					295134			3959966	1993865	1138104	481671	2062533	1958801	3024447	1557294
1347	3-hydroxylaurate	Lipid	Fatty Acid, Monohydroxy	32457	LC/MS Neg	100001112	5175	215.165	53941-38-1	94216	85026		HMDB00387	180643	121725	266849	181745	230390	290638	186228	180866	189805	240643	218428	222981	267962	304705	232836	175703	173119	256154	262742	369073	198639	357792	113858	119562	2004201	588782	995459	7383196	590120	1794353	930150	417636
1349	3-hydroxymyristate	Lipid	Fatty Acid, Monohydroxy	21158	LC/MS Neg	100000882	5335	243.197	3422-31-9	16064	15252			735005	507715	642993	486784	579501	232730	621890	653646	294449	389560	545770	351848	768048	645901	711889	456633	468895	483859	249101	1114259	479807	549847	264674	267706	3562143	776971	2145743	25250080	1065965	2152506	792228	639443
1344	3-hydroxyoctanoate	Lipid	Fatty Acid, Monohydroxy	22001	LC/MS Neg	100000773	3446	159.103	88930-08-9	26613	24791		HMDB01954	157198	163727	134627	82918	269493		105239	126403			115473				199749	129309		109481		89082	47219	177090			1054298	511687	377609	509278	593167	901935	1108595	495599
1350	3-hydroxypalmitate	Lipid	Fatty Acid, Monohydroxy	27503	LC/MS Neg	100000983	5476	271.228	928-17-6	301590	266538		HMDB10734	826665	731800	603639	428101	619256	338458	449872	566806	357451		664505	395355	1298321	645153	1145594	616223	586188	865796	448909	928271	423895	431635	391353	333095	6895537	986325	5020093	34170672	1003698	3530977	1550013	957962
3949	3-hydroxypyridine sulfate	Xenobiotics	Chemical	48448	LC/MS Neg	100006098	1595.5	173.987	1955-23-3		16232314							40995		26075		89000	2118796	90633	145050	1180319	384364	243375	927893						121333			204436	29988	11040	29097	285169	468295	468101	275055
1379	3-hydroxystearate	Lipid	Fatty Acid, Monohydroxy	52938	LC/MS Neg	100008933	5674	299.259	45261-96-9	5282907	4446034			860947	880368	808094	526796	523841	604162	683757	867583	440144	749434	776266	460871	542824	589489	983066	699214	746297	692733	589888	939450	750942	690165	471157	678702		1105273	5028966	18800236	1213053	3077168	1252108	1495801
229	3-indoxyl sulfate	Amino Acid	Tryptophan Metabolism	27672	LC/MS Neg	100000467	2222.2	212.002	2642-37-7	10258	9840		HMDB00682	434349	46577	261207	43441	262336	194919	77505	129207	104822	294634	236982	185360	127222	108642	181727	206103		44293			68447	168902			1242417	216127	341603	75962	370899	938019	793222	440221
299	3-methyl-2-oxobutyrate	Amino Acid	Leucine, Isoleucine and Valine Metabolism	44526	LC/MS Polar	100000936	911	115.04	3715-29-5	49	48	C00141	HMDB00019	1765778	2971493	2013933	706004	1561584	1413080	664487	1164049	965358	1423182	1447204	2708415	985905	1171004	2574431	2272754	172193	246852		116206	124180	563821	171320		5000578	2799337	1863680	1350523	2863129	4661336	6987599	3177334
300	3-methyl-2-oxovalerate	Amino Acid	Leucine, Isoleucine and Valine Metabolism	15676	LC/MS Neg	100000036	2064.2	129.056	1460-34-0;51829-07-3	47	46	C00671	HMDB03736	462595	628953	496578		337921	946334	168380	305658	396503	193907	408423	562887	429770		1071108	596008						349982			2104087	1237083	675230	408366	631463	1955370	3052579	966660
2852	3-methylcytidine	Nucleotide	Pyrimidine Metabolism, Cytidine containing	35132	LC/MS Pos Early	100001466	2176	258.108	21028-20-6	159649	9164190			483472		270998	91271	81936	136465		192900	972504	601073	442473	473385		98677	127332							170217			1317300	491393	394424	264496	507881	949027	1338420	462573
62	3-methylhistidine	Amino Acid	Histidine Metabolism	15677	LC/MS Pos Early	100000042	2670	170.092	368-16-1	64969	58494	C01152	HMDB00479	2165979	5026307	5105355	12346469	4899090	6248048	3509094	15055692	264063		3696882	826234				603990							418661		13718324	6621390	3501309	5959988	1439415	2711113	91538688	12618366
3060	3-methylxanthine	Xenobiotics	Xanthine Metabolism	32445	LC/MS Neg	100001108	1700	165.042	1076-22-8	70639	63805	C16357	HMDB01886					546838			221577	576969	1903103		251264	5434179	1377196		1647655					478259	882238			1214763	379680			3374281	1600303	330964	1151574
191	3-phenylpropionate (hydrocinnamate)	Amino Acid	Phenylalanine and Tyrosine Metabolism	15749	LC/MS Neg	100000010	2860	149.061	501-52-0	107	10181339	C05629	HMDB00764	118319	215775					309598		7691403	8127315	1382338	11712575	5892646	5480122	10935734	7611217															96781
867	3-phosphoglycerate	Carbohydrate	Glycolysis, Gluconeogenesis, and Pyruvate Metabolism	1414	LC/MS Neg	132	583	184.986	80731-10-8	724	10669764	C00597	HMDB00807	957457	1366665	1349732	255251	281405	2484100	617792	166044		95636	663729	548101	5079420	566869	2125108	695745	12847	147379	54907		104435				2075607	1493381	2251102	43882	1708416	1242118	3366397	376417
2840	3-ureidopropionate	Nucleotide	Pyrimidine Metabolism, Uracil containing	3155	LC/MS Pos Early	1053	875	133.061	462-88-4	111	109	C02642	HMDB00026	417413	280697	825254	170533	368443	550439	156547	296692	232141	445735	672652			772451	179654	144505			323659		41392	703545	51160		229671	165465	1752875		454302	1019209	294192	243949
413	4-acetamidobutanoate	Amino Acid	Polyamine Metabolism	1558	LC/MS Pos Early	1113	1350	146.081	3025-96-5	18189	17180	C02946	HMDB03681	493584	408568	443552	284031	571121	470672	370016	464806	439030	425015	201139	266209	271507	335326	373222	266982		430064		702615	363680	848461	115732	147489	2865075	1501289	921578	2129993	1333584	1583915	1817389	1926825
2061	4-androsten-3beta,17beta-diol disulfate (1)	Lipid	Steroid	37202	LC/MS Neg	100001992	3740	224.062		10634		C04295	HMDB03818	2381547	100079		34606	549362	486743	233431	72427							175485										8308082	214523	52142	104903	367120	1603031	2502402	277584
2062	4-androsten-3beta,17beta-diol disulfate (2)	Lipid	Steroid	37203	LC/MS Neg	100001994	4065	224.062		10634		C04295	HMDB03818	167611				101764	80923																			703954	174383	58816		98823	417624	525617	27812
2052	4-androsten-3beta,17beta-diol monosulfate (1)	Lipid	Steroid	37211	LC/MS Neg	100002028	4500	369.174	521-17-5				HMDB03818	174191																								539200	28303		105960		82408	98503
418	4-guanidinobutanoate	Amino Acid	Guanidino and Acetamido Metabolism	15681	LC/MS Pos Early	100000096	2320	146.092	463-003;463-00-3	500	486	C01035	HMDB03464	884050	705357	992568	603779	922861	830785	732080	732122	799495	1713367	767360	276724	392630	347297	665914	1041830	370386	2350437	139191	2274007	186693	1263239	209518	258965	17681524	3473644	1579014	15942716	1877134	4339260	4537371	2671096
119	4-hydroxyphenylacetate	Amino Acid	Phenylalanine and Tyrosine Metabolism	541	LC/MS Neg	144	1361.1	151.04	156-38-7	127	3881560	C00642	HMDB00020		67850							6217243	2293358	170058	3037204	313578	2101470	3873517	810214										333068		301287		203778		757874
133	4-hydroxyphenylpyruvate	Amino Acid	Phenylalanine and Tyrosine Metabolism	1669	LC/MS Neg	1141	1690.1	179.035	156-39-8	979	954	C01179	HMDB00707	142628	121665	122438	85178	171593	222254	97382	85913	776157	609251	563675	1560014	694402	1128805	2744788	9833649	169412	289204	62680	127430	51847	298626		65729	1671013	574880	296328	434057	331520	646384	1218484	1341820
78	4-imidazoleacetate	Amino Acid	Histidine Metabolism	32349	LC/MS Pos Early	100001207	2055	127.05	645-65-8	96215	86856	C02835	HMDB02024	500426						354381		339610		196862	400445	451693		524383	194284	281342	2479451	154187	3437756		1204831		522041	10158728	1270286	823818	21338040	805888	2123800	1708846	2055465
271	4-methyl-2-oxopentanoate	Amino Acid	Leucine, Isoleucine and Valine Metabolism	22116	LC/MS Neg	100000551	2170	129.056	816-66-0	70	69	C00233	HMDB00695	1060788	1221594	1002365	353728	813103	1575283	252099	599507	1495339	1421881	1146917	1989579	1147189	1613447	3125382	2534136				248735	121461	599593			4332772	2358083	1063371	1181964	1106444	3605638	5125797	2705494
3019	4-methylcatechol sulfate	Xenobiotics	Benzoate Metabolism	46146	LC/MS Neg	100004111	2665	203.002						74828				24887	44538		23089	78191	29133		59825	17722	41087	19376	81740						71052			127168					185853
2869	5,6-dihydrothymine	Nucleotide	Pyrimidine Metabolism, Thymine containing	1418	LC/MS Pos Early	158	1280	129.066	696-04-8	93556	84456	C00906	HMDB00079	206339		102596			192274	183520		718552	493529	597328	1294330	632703	651423	926120	941998									1568712	774922	681596	350033	1094770	1500289	2806412	940813
3062	5-acetylamino-6-amino-3-methyluracil	Xenobiotics	Xanthine Metabolism	34424	LC/MS Polar	100001403	1710	197.068	19893-78-8	88299	79659	C16366	HMDB04400	177306				319500	120002		154120	107364	75069			226726	46014		83531						114941			1049060	192678	62178		745582	595468	81457	543937
102	5-aminovalerate	Amino Acid	Lysine Metabolism	18319	LC/MS Pos Early	100000454	2220	118.086	660-88-8	138	135	C00431	HMDB03355	113053096	75647792	21094310	12484268		20689808	138385376	1039128	1207084288	944215808	774596864	731197376	411366080	725907200	795004224	421713536		91613288	29885040	42343484	17727448	175079856	13721035	14527760	252714592	6502531	40093104	85269360	7272195	105985072	103016864	28608030
86	5-hydroxylysine	Amino Acid	Lysine Metabolism	15685	LC/MS Pos Early	100000054	2790	163.108	13204-98-3	1029	1002	C16741	HMDB00450									115793	155912															874310	285640	88127	324373	315327	185171	635403	485616
409	5-methylthioadenosine (MTA)	Amino Acid	Polyamine Metabolism	1419	LC/MS Pos Early	212	2752	298.097	2457-80-9	439176	388321	C00170	HMDB01173	1368680	863706	1180186	838920	1058747	1406410	643747	1654957	724968	510871	409897	528098	104421	364844	356116							277406			2594350	2470266	1059879	1524363	1677648	1846571	3930283	1054489
2827	5-methyluridine (ribothymidine)	Nucleotide	Pyrimidine Metabolism, Uracil containing	35136	LC/MS Neg	100001446	1778.1	257.078	1463-10-1	445408	393058		HMDB00884	158696	62115	135849	98201	135093	134801	48513	100656	467188	181156	134141	206436	52845	29571	313742	27323	30224					93593			512127	309065	246777	69471	213863	392446	343793	150448
428	5-oxoproline	Amino Acid	Glutathione Metabolism	1494	LC/MS Neg	1021	738.5	128.035	98-79-3	7405	7127	C01879	HMDB00267	6992729	2449654	3228496	2284992	4426601	3680575	3004969	4768468	3131583	2871192	3803660	5691592	4829222	2715179	4756521	3592477	48899860	62496824	23786844	122519200	17488348	86551760	16712879	28611638	293304224	188519584	121481568	479086080	165703008	149918560	257757552	208617312
876	6-phosphogluconate	Carbohydrate	Pentose Phosphate Pathway	15442	LC/MS Neg	100000341	583.9	275.017	921-62-0;53411-70-4	91493	82615	C00345	HMDB01316	281918	111973	260800	103548	129336	175232	288937	372809					161537		90253	101818		179709			37854				1177581	720962	639565		366099	1464189	390671	159277
2794	7-methylguanine	Nucleotide	Purine Metabolism, Guanine containing	35114	LC/MS Pos Early	100001456	2175	166.072	578-76-7	11361	10883	C02242	HMDB00897	1317568	366552	603850	258115	1023468	719257	629982	538331	5819126	4289122	4023218	3952130	4737180	3378681	5894035	2501129	604745	855151	250688	569260	462849	2488587	299321	253586	8231564	3984048	1978140	4672248	3638949	9145501	6955221	4906035
3061	7-methylxanthine	Xenobiotics	Xanthine Metabolism	34390	LC/MS Pos Early	100001396	1350	167.056	552-62-5	68374	61660	C16353	HMDB01991	263312				457316	223853		205835	574749	1297717	207528	388851	3431684	1004889	130198	1235969	84705	234969			450463	1030992		162906	1260789	327346	176297		2266246	2247535	408000	962042
3353	acesulfame	Xenobiotics	Food Component/Plant	48569	LC/MS Neg	100006203	1581	161.987	55589-62-3								30111	17901	44853			398336		44084048	4742043	9381966	597121						234520	100393	1156556			20588	99815	102509	1876627	1399001	4290025
1297	acetylcarnitine	Lipid	Fatty Acid Metabolism(Acyl Carnitine)	32198	LC/MS Pos Early	100000802	2282	204.123	5080-50-2	1	5406074	C02571	HMDB00201	309465920	133447512	255535248	140779568	285149696	224872624	158645024	368972928	218579312	90166896	86850368	59909368	28418804	53793936	50570608	70382728	13006737	4936420	5148576	5044745	8770621	38103540	8371659	2606599	323152896	254484112	146013856	65470928	262609408	296025408	610271040	124482360
404	acisoga	Amino Acid	Polyamine Metabolism	43258	LC/MS Pos Early	100004541	1813	185.128	106692-36-8	129397	114601				600446	581075	598298	769507	953734	889177	533461	1450808	516937	420415	953291	863332	1178706	874962	873842									2166768	1491140	985568	1753675	1629006	1393153	3125102	1526783
1040	aconitate [cis or trans]	Energy	TCA Cycle	46173	LC/MS Neg	100001359	580	173.009				C00417	HMDB00072	2634586	3064865	5361380	1606252	2539326	4084498	1502299	3278691	2144747	4655563	5354419	5836582	1582994	1397997	2771650	6022875	518660	1512565	216781	2674091	295541	497048	361525	356531	6287179	3374170	2112745	10679147	3013738	3882608	6560655	2598477
2759	adenine	Nucleotide	Purine Metabolism, Adenine containing	554	LC/MS Pos Early	880	2221	136.062	73-24-5	190	185	C00147	HMDB00034	47837276	12204276	32040964	37157768	11594528	17860840	59375812	60715368	7853116	5541566	16218069	20297978	27395692	12123906	28946598	11128350	679342	4864824	655739	3302345	642528	3329181	528076	1170134	24663758	10211333	28804980	27055262	22829986	6112646	12301539	20603172
2758	adenosine	Nucleotide	Purine Metabolism, Adenine containing	555	LC/MS Pos Early	798	2169	268.104	58-61-7	60961	54923	C00212	HMDB00050	37368576	18207926	36644976	235048032	22864296	50670316	100542832	118380584	1413232	3076234	1820121	5303772	6299696	1320818	11177662	2004074	2867936	5647131	4397504	6343561	2312008	1277689	1997143	2212025	94840992	66353728	336973472	24996850	120692952	30072708	93843592	46548680
2753	adenosine 2'-monophosphate (2'-AMP)	Nucleotide	Purine Metabolism, Adenine containing	36815	LC/MS Neg	100001694	1497.7	346.056	130-49-4	94136		C00946	HMDB11617	398442	117050	291391	180893	220043	141836	212976	820145							226157	98128		23796							1749551	360453	775900	97191	208124	335191	244662	248672
2898	adenosine 5'-diphosphoribose (ADP-ribose)	Cofactors and Vitamins	Nicotinate and Nicotinamide Metabolism	558	LC/MS Neg	215	920	558.064	68414-18-6	192	3674071	C00301	HMDB01178	232389	288758	249722	165588	221735	832521	116477	539075																	623966	897370	778713		1802335	319507
2751	adenosine 5'-monophosphate (AMP)	Nucleotide	Purine Metabolism, Adenine containing	32342	LC/MS Pos Early	209	1013	348.07	149022-20-8	6083	10239183	C00020	HMDB00045	3873169	2856928	3448288	1570792	3149433	2351348	6644701	5015225	286047						341364	107342			483072	511145	332752				19134400	35043284	19707084	3980793	14844753	17885422	35811056	9303774
1125	adrenate (22:4n6)	Lipid	Polyunsaturated Fatty Acid (n3 and n6)	32980	LC/MS Neg	100001193	5678	331.264	2091-25-0	5497181	4445971	C16527	HMDB02226	28980676	11043874	28136908		9758904	19478792		21437398	9843408	45634032	7209236		4338377												269859392	129373664	32521578	78679528	56275712	216457072	82920336	88897040
402	agmatine	Amino Acid	Polyamine Metabolism	15496	LC/MS Pos Early	100000103	3057	131.129	2482-00-0	199	194	C00179	HMDB01432									706745	637392	452451	222384	2590432	933090	2517293	146264				148761								1467273
27	alanine	Amino Acid	Alanine and Aspartate Metabolism	1126	LC/MS Pos Early	811	1700	90.055	56-41-7	5950	5735	C00041	HMDB00161	224202320	141355408	206396224	157577088	148227632	203266048	124205000	280994720	106455616	88873440	75377792	101017160	112628968	68387256	148658528	30280714	115289552	181170528	78205112	227540080	50210220	205908192	61489388	75001376	1114914816	585491072	377798624	861862144	475769120	464455264	951941184	649459264
468	alanylleucine	Peptide	Dipeptide	37093	LC/MS Pos Early	100001890	3055	203.139	1638-60-4	259583	227831		HMDB28691	2474781	4791705	3053109	5480878	4648266	7510681	1369201	6724470					570846		650856		135025			153449		175555			6642333	5100221	1751197	3080836	4485297	5041374	2278094	1144372
2746	allantoin	Nucleotide	Purine Metabolism, (Hypo)Xanthine/Inosine containing	1107	LC/MS Polar	1002	1672	157.037	97-59-6	204	199	C02350	HMDB00462	178161	322556	483728	93658	234368	388244	311277	32405	2713434	741363	1984904	1574103	2065529	2282868	3550557	2172974	556440	634731	332961	899496	700393	4509527	412501	386435	4964473	6123081	3090375	5256136	5058044	27550042	7173126	10831517
316	alpha-hydroxyisocaproate	Amino Acid	Leucine, Isoleucine and Valine Metabolism	22132	LC/MS Neg	100000706	1840	131.071	10303-64-7	83697	75520	C03264	HMDB00746	282106						75751		508985	815367	915232	2143270	1291752	668129	920448	495495	99609	746067		382861	48250	416549	91560	287208	4066239	720283	132438	1991573	332625	758033	1813074	8101005
286	alpha-hydroxyisovalerate	Amino Acid	Leucine, Isoleucine and Valine Metabolism	46537	LC/MS Polar	100001300	1052	117.056	600-37-3	99823	90190		HMDB00407	2898894	2356981	1294147	1602005	1228117	1991124	2061200	2233255	2839542	4182819	2984750	6992000	2070424	1769429	7228035	3299254	311005	986613	54174	383467	384479	1399030	428498	311720	11044687	4972340	2096158	3013897	1954784	5046636	24396120	13645553
1044	alpha-ketoglutarate	Energy	TCA Cycle	528	LC/MS Polar	93	2700	145.014	305-72-6;328-50-7;22202-68-2	51	50	C00026	HMDB00208	1092966	3430146	1251272	713348	1048408	891668	835019	733197	7029191	4961712	6544341	15446902	5409998	9365594	23268520	12161181	907410	3858766	1157156	8047285	1103370	6466105	1400761	1584989	13425706	2438023	4724271	32963062	5642538	18151680	10162138	16599172
2918	alpha-tocopherol	Cofactors and Vitamins	Tocopherol Metabolism	1561	LC/MS Pos Late	1105	2522	430.378	59-02-9;10191-41-0	14985	14265	C02477	HMDB01893	30888940	9683022	31013072	19052152	19619434	9224406	7867070	48825436	13763281	71380720	9598886	7509405	273074	4027929	10030866	3222686	6283743	3498125	2729464	760651	2314483	2853694	108646	1912746	80399328	24353794	16527704	1019825	13574717	16087447	12592083	42751568
3072	anatabine	Xenobiotics	Tobacco Metabolite	43473	LC/MS Pos Early	100004456	2950	161.107	2743-90-0	11388	10910	C10126	HMDB04476		71489	80257					81662		68221	87836		101583			65715		1015879				72618			13556341	141871	77747	147044	133106	158743	60057	65726
2051	androsterone sulfate	Lipid	Steroid	31591	LC/MS Neg	100001073	5022	369.174	2479-86-9	159663	19988780		HMDB02759	285668	71476			84852	148732																60317			1103345	483849	86352	63982	121489	1103066	371773	246035
910	arabitol/xylitol	Carbohydrate	Pentose Metabolism	48885	LC/MS Polar	100006430	1932.4	151.061						166531	66120	122070	64841	171396	116180	38768	75807	214036	94500	107476	1766334	5134179	88501	65668		78472	81703		122318		367332			684715	370909	298523	468784	549298	539926	703476	197766
912	arabonate/xylonate	Carbohydrate	Pentose Metabolism	48255	LC/MS Polar	100006115	2664.6	165.04						961092	509774	819221	521352	530430	441480	572498	894330	433159	487030	895494	685714	371569	463016	393464	710992	223468	131682				499898			4889585	2595296	1990365	1325226	2444038	2931435	6225087	1695798
1094	arachidate (20:0)	Lipid	Long Chain Fatty Acid	1118	LC/MS Neg	893	6295	311.296	506-30-9	10467	10035	C06425	HMDB02212	13916402	10370935	13629493	9243128	8570785	9112628	8154855	10505864	7249663	9918857	10340206	15951734	8980528	6699096	12412510	7616053	11373933	15212896	8424100	18081984	8764601	7849573	6744926	6650594	93630320	27265352	122547560	193166192	33307480	60501980	28114550	71040984
1124	arachidonate (20:4n6)	Lipid	Polyunsaturated Fatty Acid (n3 and n6)	1110	LC/MS Neg	229	5535	303.233	506-32-1	444899	392692	C00219	HMDB01043	367750720	132352736	303318656	45525840	87512952	285842304	15126743	247659312	27805338	109995504	28676412	11880864	2909641	7304274	13399895	1380523	2882739	698040	923392	435939	346853	2270400	554941	926119	1629449088	634463168	438374560	73871008	702148672	991383168	1546577536	790540672
365	arginine	Amino Acid	Urea cycle; Arginine and Proline Metabolism	1638	LC/MS Pos Early	231	2825	175.119	1119-34-2	232	227	C00062	HMDB00517	383907808	275398464	310881728	171289312	300012736	337871904	113392464	296025408	827570048	906814720	988548672	993360768	455480096	602546752	897711872	382182976	456224352	649862912	256570128	814631232	182512384	667558400	123303344	118326000	2637718528	1382653952	812785280	2165040640	1121381248	1161928320	1394204800	896867328
371	argininosuccinate	Amino Acid	Urea cycle; Arginine and Proline Metabolism	15497	LC/MS Pos Early	232	2745	291.13	156637-58-0	16950;828	805	C03406	HMDB00052	136558				599761			97779						76115		103640	193445	288034		114203		316419			3535429	1484710	553399	1341155	1552204	1242849	546765	505931
2912	ascorbate (Vitamin C)	Cofactors and Vitamins	Ascorbate and Aldarate Metabolism	32354	LC/MS Pos Early	233	770	177.039	134-03-2		10189562	C00072	HMDB00044	6900521	1037698	6751961	4781080	391754	836898	572589	26302500									235270								6753425	20047760	14521850		20962756
32	asparagine	Amino Acid	Alanine and Aspartate Metabolism	512	LC/MS Pos Early	917	1225	133.061	70-47-3	6267	6031	C00152	HMDB00168	17391500	17224410	30010904	15386353	27446452	25848788	7042562	29037252	618563	3274046	991196	702578	205575	276330	191578	1077918	33657700	17848078	18516616	38453836	17867128	26582090	7618449	17689796	89540520	117313416	54555652	95820912	91656928	70210848	95262768	80900088
30	aspartate	Amino Acid	Alanine and Aspartate Metabolism	443	LC/MS Pos Early	234	1165	134.045	56-84-8	5960	5745	C00049	HMDB00191	107603696	34976332	70835104	50338708	54862368	54722092	44379808	104332032	72623544	59642024	67998592	70462608	86084808	45631852	78537128	32865540	52081684	59984688	40289140	105059184	24687224	92632464	23368880	37944160	330647200	219024544	152270128	327776416	205690912	175137360	322707200	220978432
1211	azelate (nonanedioate)	Lipid	Fatty Acid, Dicarboxylate	18362	LC/MS Neg	2029	1276	187.098	123-99-9	2266	2179	C08261	HMDB00784	1106324	836901	703676	604098	910250	765290	476773	679474	362379	284881	307179	133483	314214	164776	332034	457431	564439	303633	227527	519740	213331	1017063	234038	434517	2014096	2918752	752030	5812336	1346122	2632624	2672506	2019637
1922	behenoyl sphingomyelin (d18:1/22:0)*	Lipid	Sphingolipid Metabolism	48492	LC/MS Pos Late	100006294	3083	787.669						2126945	1513445	1122376	2006819	1695092	707722	665347	1087681	1344307	3665982	651836	1123545	721911	311754	1204824	121302									922947	761168	691999		381050	2099449		1172845
2997	benzoate	Xenobiotics	Benzoate Metabolism	15778	LC/MS Neg	100000008	1750	121.029	65-85-0	243	238	C00180	HMDB01870	3129895	2032915	2765357	2104722	2237220	2496488	1848988	1878547		2386811	2681437	2144390	1640230		1327139	2209005						1744044	2234431		7286286	4793332	5181132	4651965	5626043	4764581	26048852	4803729
2841	beta-alanine	Nucleotide	Pyrimidine Metabolism, Uracil containing	55	LC/MS Pos Early	244	1939	90.055	56-41-7;107-95-9	239	234	C00099	HMDB00056	4336259	4380232	6243888	7089680	4468974	7196933	5404830	7221017	6864105	4441957	8308139	4890401	1270015	2558851	7120716	1452224	3454879	2603753	2476686	2599755	1806874	4491607	3874209	1738101	29200052	26738764	2565401	5127347	29497756	15780073	46359552	16989156
55	beta-citrylglutamate	Amino Acid	Glutamate Metabolism	54923	LC/MS Neg	100003271	530	320.062	73590-26-8		19992713			10104239	3332209	7320790	4514362	5256696	4908769	2758171	12128181	1352862	1285535	1748601	1126118	292794	389860	615248	496746	196596	346694	150209	353622	237034		174766	112092	3667658	4109500	3332772	925686	6555073	1976783	7528627	1781229
279	beta-hydroxyisovalerate	Amino Acid	Leucine, Isoleucine and Valine Metabolism	12129	LC/MS Polar	1442	1149.8	117.056	625-08-1	69362	62571		HMDB00754	759939	716838	249322	348715	558630	454726	458117	547007	636642	482243	846313	547626	169661		518898	584439	363264				165440	517019				2238447	2498083	866463	2413232	2832921	6694149	3504377
6	betaine	Amino Acid	Glycine, Serine and Threonine Metabolism	3141	LC/MS Pos Early	799	1064	118.086	107-43-7	247	24219951173	C00719	HMDB00043	70372752	90445896	134151736	62085632	100997088	157757712	72753736	120093400	378706688	286016320	189877216	70231112	29012546	97570688	74276168	24494882	48410476	58117220	20833800	59747100	14054967	96411032	32557156	21322096	504783296	322049824	184815056	345101024	138668928	400658080	401582176	286519520
1279	butyrylcarnitine	Lipid	Fatty Acid Metabolism (also BCAA Metabolism)	32412	LC/MS Pos Early	100001054	2860	232.154	25576-40-3	439829	184820	C02862	HMDB02013	7888052	2107983	3448432	1677858	4695135	2406269	2161676	3997600	7445458	4259054	1830701	2468003	1680463	1859381	2372900	2174185	206676								5941830	7428004	3305036	1003148	7175617	3420326	10155776	2797957
261	C-glycosyltryptophan	Amino Acid	Tryptophan Metabolism	48782	LC/MS Neg	100006379	1777	365.135	180509-18-6	10981970	9157171			148981	64979	142732	62430	157969	98875	45321	184957	301313	110404	122084	60916	21531	56754	52142	31084	24561					109372			334318	282442	157007	32712	222935	611567	295213	197131
100	cadaverine	Amino Acid	Lysine Metabolism	15308	LC/MS Pos Early	100000110	3036	103.123	462-94-2;1476-39-7	273	13866593	C01672	HMDB02322							859866		3814366	3363657	9385762	3769945	268805	725602	4748293	2840586			260064	473981		2422774			213957			1796603		1537222	1935373
3049	caffeine	Xenobiotics	Xanthine Metabolism	569	LC/MS Pos Early	849	2106	195.088	58-08-2	2519	2424	C07481	HMDB01847	8972117	1163736	1146213	203314	2675913	5406922	353098	8295265	69749056	211819888	26654852	2924450	160521248	58165432	7133616	251904816	1026121	2620647			1490111	9298838	149022	1574412	31299344	5259067	2586192	1608507	17850718	19921018	3748505	25271840
1069	caprate (10:0)	Lipid	Medium Chain Fatty Acid	1642	LC/MS Neg	888	5090.7	171.139	112-37-8	2969	2863	C01571	HMDB00511	5724974	9061692	5495127	4410386	5575291	6651190	3901903	5195318	3191716	4850216	2454509	3093073	3317026	4032871	3722337	2514280	2735673	2227086		2054334	3119058	3400603	2888352	2466534	56724780	10997905	6292785	34813192	18665148	16097778	27251540	15968639
1065	caproate (6:0)	Lipid	Medium Chain Fatty Acid	32489	LC/MS Neg	926	2713.7	115.076	142-62-1	8892	8552	C01585	HMDB00535											802908											931088			1753279	2458527	1843258		587185	803567	1481135	735804
1067	caprylate (8:0)	Lipid	Medium Chain Fatty Acid	32492	LC/MS Neg	932	4362	143.108	124-07-2	379	370	C06423	HMDB00482	6584854	3244428	1913170	1214169	2201180	1432545					1675495	454737	1489643		1363815							1182800			20086160	4283873	3558570	11982714	9021159	5929908	12712162	7867039
1325	carnitine	Lipid	Carnitine Metabolism	15500	LC/MS Pos Early	100000007	1978	162.112	461-05-2	10917	10455	C00318	HMDB00062	236384096	296989184	400478016	339877696	460175936	319935264	222820592	443884032	36069576	21587568	44170328	73496640	18153108	30748030	36348396	40010640	21336844	12217623	9078913	14733076	9647820	31913924	16528710	5062807	218820992	266934400	215541248	131147608	136134864	152511616	425839008	184747120
3014	catechol sulfate	Xenobiotics	Benzoate Metabolism	35320	LC/MS Neg	100001605	1906	188.986	4918-96-1	3083879	2341024	C00090	HMDB59724	230216	69513	60286		150126	257359	87933		387102	568170	205644	360034	515578	535176	377381	478927	80449				51353	279170			1718921	784795	310554	129134	926256	1592191	2227965	313198
2124	chenodeoxycholate	Lipid	Primary Bile Acid Metabolism	1563	LC/MS Neg	1123	5264	391.285	474-24-9;474-25-9	10133		C02528	HMDB00518																										170901			60335	464791	137448
1483	chiro-inositol	Lipid	Inositol Metabolism	37112	LC/MS Polar	100001859	3191.2	225.062	643-12-9		10254647	C19891	HMDB34220	290613	267174	286459	259705	213344	254724	217734	227041						96798								135363			250088	228769	231560	260752	233797	506774	215157	328290
2121	cholate	Lipid	Primary Bile Acid Metabolism	22842	LC/MS Neg	136	5165	407.28	81-25-4	221493		C00695	HMDB00619	746683	576082	855059	601308	581174	552568	519099	547165								98954						23850			441080	861108	598198	587564	605063	843886	591633	606577
1953	cholesterol	Lipid	Sterol	63	LC/MS Pos Late	266	2707	369.352	57-88-5	11025495	4937803	C00187	HMDB00067	13295372		11823458	8613142	10181394	7544122	5833958	13203831	6490705	18392988	3860495	3280506	2474736	2239917	7224976	424468	2910137	851201		724136	364113	807682	210940	452696	17788256	11101736	7782692	15551901	8228553	9819839	6874148	10506428
1510	choline	Lipid	Phospholipid Metabolism	15506	LC/MS Pos Early	1256	1961	104.107	67-48-1	305	149278	C00114	HMDB00097	616348992	244448192	445241504	225260896	265877168	337242976	194698224	404083808	1206745216	918140992	780206464	418554976	213089632	287926720	402866176	143999280	73373856	26088714	28299332	14651224	86152288	237766688	45437328	21034300	831495040	610108736	313682208	188963648	699985920	668471232	966433984	377960672
1511	choline phosphate	Lipid	Phospholipid Metabolism	34396	LC/MS Pos Early	267	700	184.073	72556-74-2	1014	119298	C00588	HMDB01565	355339072	275385440	348754816	240743568	320084736	306873536	205658992	376360640	13876597	4802183	52966932	46978016	45360972	30771426	46731912	28529656	4193677	3607331	8093647	4395379	6079306	7127840	2114093	2222721	320794848	280172608	263032864	68414368	354655584	123935920	427657184	123802928
1306	cis-4-decenoyl carnitine	Lipid	Fatty Acid Metabolism(Acyl Carnitine)	38178	LC/MS Pos Late	100002259	1057	314.233	98930-66-6					1196538	331243	530846	1152024		1454668		1025483	317940	405005		537540		343007		198836						810571			6161730	5032170	941507	1546129	2127875	6455753	3097617	1158278
68	cis-urocanate	Amino Acid	Histidine Metabolism	40410	LC/MS Pos Early	100003425	2406	139.05	7699-35-6	1549103	1266070			13130943	907802	1911893	1136425	3814805	3967622	3591785	3090169	11344603	9023430	4572957	10279004	9644408	9601802	18068628	6374965	81747952	92384656	32969880	46846968	21886722	125444176	33307648	49016992	405916384	319778016	158300752	227540896	179329008	195414528	317599104	387885856
1038	citrate	Energy	TCA Cycle	1564	LC/MS Neg	1124	582	191.02	77-92-9	311	305	C00158	HMDB00094	18386896	16063171	27877188	7966188	9708752	13980668	7421205	13390129	18786684	72665064	85011488	110070520	13119192	24931368	45404960	208623664	4168213	3866216	1252296	6836994	1836754	1794103	3824823	991885	49307112	48047516	33071128	4150665	38989972	43908420	100022680	23022428
370	citrulline	Amino Acid	Urea cycle; Arginine and Proline Metabolism	2132	LC/MS Pos Early	391	1520	176.103	372-75-8	9750	810	C00327	HMDB00904	62012464	37323196	42472512	19792028	92247152	58120816	45157512	38710268	181812128	126867168	120742176	99743424	152084704	82502136	154334736	43490000	178290688	255643872	100033744	351091392	73534432	270019424	95427888	149992512	1073287040	400674880	218210384	1239709184	329889056	397512608	566955776	767002176
2040	cortisone	Lipid	Steroid	1769	LC/MS Neg	273	4572.5	359.186	53-06-5	222786	361685	C00762	HMDB02802	40545		26251				31661	32431	258711	216051	144313	393781	382790	50267	298878	270377					32606	71807			195870	135276	137166	47481	359102	151998	543753	176143
3066	cotinine	Xenobiotics	Tobacco Metabolite	553	LC/MS Pos Early	848	2213	177.102	486-56-6	854019	746405		HMDB01046	2112217			67434						9065568	726698							1886904			40321				19679882			153159	141449	348393
395	creatine	Amino Acid	Creatine Metabolism	27718	LC/MS Pos Early	1221	1947	132.077	57-00-1	586	566	C00300	HMDB00064	734906304	689216128	968065280	700311552	578009024	613208448	586801920	1014379904	363388160	225177136	380330048	426376032	206581264	202144400	338770592	399786848	112214264	97053504	66116936	85758192	76738408	142988016	43857336	54116504	1285547904	1231916672	1095938304	480425120	1644157952	470568640	1589494272	947876544
396	creatinine	Amino Acid	Creatine Metabolism	513	LC/MS Pos Early	275	2055	114.066	60-27-5	588	568	C00791	HMDB00562	178227648	120105264	170795776	102112024	177096192	207866736	93745608	143613024	204449088	140910688	180470160	145392976	115179352	137182240	161967696	91042784	50802940	39465992	37945312	36943488	47978892	147038688	52497524	22357576	365634528	290413472	241468528	155683696	293342496	350333536	547248960	237890224
427	cys-gly, oxidized	Amino Acid	Glutathione Metabolism	18368	LC/MS Pos Early	1224	2947	355.074	7729-20-6	333293	295316						141476					3889672	2980064	2823397	3056808	1973530	442659	1572958	633667	189181					522926			1846828	188971		561428	117687	2180519		3445988
345	cysteine	Amino Acid	Methionine, Cysteine, SAM and Taurine Metabolism	1868	LC/MS Pos Early	800	1488	122.027	52-90-4;56-89-3	5862	5653	C00097	HMDB00574	3882164	1320470	2933830	2415280	2911223	2716805	403693	5805172																	1554775	8284731	5649567		9031801	265990	10279255
350	cysteine s-sulfate	Amino Acid	Methionine, Cysteine, SAM and Taurine Metabolism	22176	LC/MS Polar	100000808	2273	199.969	1637-71-4	115015	102939	C05824	HMDB00731									25463	29326															353564	45611				313168	156060	135183
423	cysteine-glutathione disulfide	Amino Acid	Glutathione Metabolism	35159	LC/MS Pos Early	100001437	2465	427.095	13081-14-6	4247235	3455404		HMDB00656	3724781	2479940	1777627	1840076	4290520	4149389	1792020	2284657	973201		207457														15455705	9658352	5075500	1705845	7474711	4617250	2689530	2147077
426	cysteinylglycine	Amino Acid	Glutathione Metabolism	35637	LC/MS Pos Early	278	2132	179.048	19246-18-5	439498	58762	C01419	HMDB00078	3550692	816845	2928169	4093717	2189556	1853652	682148	3982022																	2231541	7759662	3856591		6686870	497896	21213692
347	cystine	Amino Acid	Methionine, Cysteine, SAM and Taurine Metabolism	56	LC/MS Pos Early	279	2000	241.031	56-89-3	67678	575	C00491	HMDB00192	238748	664641		100008	662219	806643	886968			1450165	784403	979466		347296		387374									1934195	1079528	1773450	4173043		4310854		3400917
2850	cytidine	Nucleotide	Pyrimidine Metabolism, Cytidine containing	514	LC/MS Neg	827	1325	242.078	65-46-3	6175	5940	C00475	HMDB00089	1422492	817618	3600840	2794825	561048	941573	922164	2299079	198182	467306	2197004	3165785	1050818	692535	4860829	907953	341732	421817	205323	197867	185270	385172	50081	21636	93047	41230	54875	920285	119324	29190	135824	443308
2849	cytidine 2',3'-cyclic monophosphate	Nucleotide	Pyrimidine Metabolism, Cytidine containing	37465	LC/MS Pos Early	73	769	306.049	15718-51-1	417654	369711	C02354	HMDB11691															185210										629663	778232	469006		537473	245616	988945	273867
2848	cytidine 3'-monophosphate (3'-CMP)	Nucleotide	Pyrimidine Metabolism, Cytidine containing	2959	LC/MS Pos Early	105	920	324.059	84-52-6	66535	225079	C05822		453278	293359	1133848	521036	668871	672513		368233				339131			900092			150340							4207115	3304454	2348355	564348	1444745	2091808	5047508	1171461
2847	cytidine 5'-monophosphate (5'-CMP)	Nucleotide	Pyrimidine Metabolism, Cytidine containing	2372	LC/MS Pos Early	282	835	324.059	63-37-6	6131	5414497	C00055	HMDB00095	1083170	407078	670373	360465	539640	571695		945322				164931	109529		264333						78671				4318907	3878788	2365329	562317	2753030	1931503	5368290	1430028
2851	cytosine	Nucleotide	Pyrimidine Metabolism, Cytidine containing	573	LC/MS Pos Early	881	2060	112.051	71-30-7	597	577	C00380	HMDB00630	175560			122971	335511		645147	75252	475385	284944	404955	369436	1554057	468899	842892	1235464	92692	1916019	193773	3595557	87524	679016	115325	331570	4879101	235063	739259	13294558	523843	843101	638660	1730571
1304	decanoylcarnitine	Lipid	Fatty Acid Metabolism(Acyl Carnitine)	33941	LC/MS Pos Late	100001251	1130	316.248	1492-27-9	10245190	8420677		HMDB00651	426564	493884	482912	503890	437195	1259827	287124	831355	760652	558101	619583	340405	116093	367547	438285	315299	272023	202434	106613	260309	121885	769719			5183568	3203739	1403162	3410631	1440365	6652080	3913841	1480645
2913	dehydroascorbate	Cofactors and Vitamins	Ascorbate and Aldarate Metabolism	34302	LC/MS Neg	301	739.6	173.009	490-83-5	835	812	C05422	HMDB01264	15910268	7763904	10999202	6244797	7793663	5646506	4590211	8424428	271658																15631484	6388095	6740147		8046160	2642515	4693300	1151281
2045	dehydroisoandrosterone sulfate (DHEA-S)	Lipid	Steroid	32425	LC/MS Neg	100000792	4745	367.158	651-48-9	12594	12074	C04555	HMDB01032	1757471	206195	336222	112790	557346	290354	101934	45085	160600	323956	123900	95250	51150	64228	125312	31009	34384	81999		34913	85001	211033			5301456	703141	420794	480208	380624	1884951	1710273	440390
1324	deoxycarnitine	Lipid	Carnitine Metabolism	36747	LC/MS Pos Early	100001662	2052	146.118	6249-56-5	134	705	C01181	HMDB01161	9014940	7018149	8931561	4889977	7772342	11952927	7678076	7822074	34660192	19091124	36806224	30328374	12254903	16465183	33997344	6987125	440971					1976102			15952675	13924074	8408496	3029626	9261646	17331780	26513822	8103547
2138	deoxycholate	Lipid	Secondary Bile Acid Metabolism	1114	LC/MS Neg	302	5294	391.285	83-44-3	222528	389318	C04483	HMDB00626																										134823			176091	441834	54240	145443
3891	dexpanthenol	Xenobiotics	Chemical	38314	LC/MS Pos Early	100002376	1740	206.139	16485-10-2	4678	4516	D03726	HMDB04231	5347557				1133254	393021	6976191	1709493		1190682		347535	470768		475988	13756985		1500467						750536	27171460	11247732	633141	47451496	4554823	13095094		145846848
1128	dihomo-linoleate (20:2n6)	Lipid	Polyunsaturated Fatty Acid (n3 and n6)	17805	LC/MS Neg	1231	5730	307.264	2091-39-6	6439848	4944228	C16525	HMDB05060	31588240	7439000	16277180	3926708	9596594	15847678	1992957	12828141	2187056	9487093	2963460	3183614	1965045	1258977	3638581	472539	3801176	6588217	1480174	8028056	815968	3402816	750025	781617	1183280384	87559792	259911520	1503375232	128988192	575143488	191656272	302573312
1123	dihomo-linolenate (20:3n3 or n6)	Lipid	Polyunsaturated Fatty Acid (n3 and n6)	35718	LC/MS Neg	100001739	5596	305.249	17046-59-2	5280581	4471954	C03242	HMDB02925	79560576	39130880	56137288	6114548	11746394	49655220	2747427	36832376	3323514	18318860	6328019	2640442	1275032	1213527	4372753	269992	2097402	388516	212672	510240	193614	1158204	159657	251783	404554656	243394544	117009992	61973304	205160224	298256672	365616992	130835576
862	dihydroxyacetone phosphate (DHAP)	Carbohydrate	Glycolysis, Gluconeogenesis, and Pyruvate Metabolism	15522	LC/MS Neg	309	603	168.991	102783-56-2	668	3833110	C00111	HMDB01473	5148995	1342898	1751802	797176	1564638	1246775	1072380	2457206	90641		327973	404416	555154		795800										1781593	1206778	1819925		1371409	1395021	1340875	637805
3893	dimethyl sulfone	Xenobiotics	Chemical	43424	LC/MS Pos Early	100004284	832	95.0161	67-71-0	6213	5978	C11142	HMDB04983		221059					102388		468558	251838	179917		149386		437866	201464									372572	744572	244878		427632	745846	1584273	281510
377	dimethylarginine (SDMA + ADMA)	Amino Acid	Urea cycle; Arginine and Proline Metabolism	36808	LC/MS Pos Early	100001810	2850	203.15	102783-24-4	123831	110375	C03626	HMDB01539	8726781	4415590	6320381	3789342	8603064	7566975	2615854	7078351	4686794	3932319	3258917	4525974	2062350	2173181	3883073	1392933	7236436	13010067	4478382	20901444	4226025	18448616	2486749	3757132	116318592	48160548	31697300	111120784	59154380	57641800	69943936	54781944
5	dimethylglycine	Amino Acid	Glycine, Serine and Threonine Metabolism	5086	LC/MS Pos Early	806	1104	104.071	1118-68-9	673	653	C01026	HMDB00092	5813792	5777328	5576580	3040806	6506251	5846259	2122895	4107125	5557796	1978575	3817605	1980072	1614319	2556998	1554078	1321011	1912785	1335307	540404	881768	932420	2800425	796099	648419	11140921	12846241	6410682	3020420	6206114	9418928	13020542	7966267
1127	docosadienoate (22:2n6)	Lipid	Polyunsaturated Fatty Acid (n3 and n6)	32415	LC/MS Neg	100001182	6034	335.296	7370-49-2	5282807	4445934	C16533	HMDB61714	1227391	364426	495317	153419	282306	446049	60266	727496	142287	760535	268859	229110	314659	162886	513486	63364	1002591	2244060	469073	2857984	228076	855214	232142	177895	204521264	11561036	58650504	169283040	20813566	86321088	28228738	50293688
1115	docosahexaenoate (DHA; 22:6n3)	Lipid	Polyunsaturated Fatty Acid (n3 and n6)	44675	LC/MS Neg	100000665	5525	327.233	6217-54-5	445580	393183	C06429	HMDB02183	82017376	49263000	68315544	10173192	12619841	73910744	4779626	60029664	5965461	19842360	6736776	2757134	420290	1483361	2864306		749869	62068	200052	188459	142487	513855		173659	288926400	130193136	77152840	6760916	163752144	137097824	361398304	184111232
1114	docosapentaenoate (n3 DPA; 22:5n3)	Lipid	Polyunsaturated Fatty Acid (n3 and n6)	32504	LC/MS Neg	100001181	5571	329.249	2234-74-4	6441454		C16513	HMDB01976	18095574	14121622	17063520	3143704	4464252	10575549	889583	14338828	1078246	4071253	1825206	620617	248908		1185680			160050							78100480	50030740	24164248	3254832	70387968	47216960	111610352	47269404
1126	docosapentaenoate (n6 DPA; 22:5n6)	Lipid	Polyunsaturated Fatty Acid (n3 and n6)	37478	LC/MS Neg	100001580	5624.5	329.249	25182-74-5	6441454	4945614	C16513	HMDB01976	9988535	1900648	9097280	1561516	1946673	9749149	386617	3474514	1144728	6356449	1032503	584616			620266										47763000	11384639	6223432		8870706	15634540	25726610	23701938
1215	dodecanedioate	Lipid	Fatty Acid, Dicarboxylate	32388	LC/MS Neg	100001102	2990	229.145	693-23-2	12736	12213	C02678	HMDB00623	511667	567873	466160	506078	2749734	362966	474736	613933	116537	142367	133985	145152	188685	80832	73916	198183	86323	262732		136831	139592	142427	89244	65252	864893	229017	143284	696629	417030	242651	300723	203294
1113	eicosapentaenoate (EPA; 20:5n3)	Lipid	Polyunsaturated Fatty Acid (n3 and n6)	18467	LC/MS Neg	2050	5450	301.217	10-2005-9;10417-94-4	446284	393682	C06428	HMDB01999	9981716	5453859	7313904	3041481	1036498	7265219	825616	5855058	5599271	9331668	3698588	2034532	505531	1525752	770137	483597	701321	342720	416899	429420	359455	449283	487914	469059	65337004	25495004	9946890	2628190	16176942	24889854	71932888	35488616
1097	eicosenoate (20:1)	Lipid	Long Chain Fatty Acid	33587	LC/MS Neg	100001335	5950	309.28		5282768	4445895		HMDB02231	13393000	3717706	8953834	2783779	6116066	5638018	1723039	6062314	2795617	14356212	4208349	4381830	4124612	1974936	6814544	973561	7681692	13899350	3534085	16508778	1795222	4501653	1356700	1731212	1154786048	81733328	325432576	932558464	125516272	392451520	167872272	322450496
3260	ergothioneine	Xenobiotics	Food Component/Plant	37459	LC/MS Pos Early	100002154	850	230.096	58511-63-0	3032311	2297320	C05570	HMDB03045	12037333	14900163	9378942	5521466	34301028	21062652	10305077	24529186	2293965								151872					1107069			10887871	29803876	4884333		15784525	41019008	17530608	887242
1250	erucamide	Lipid	Fatty Acid, Amide	35177	LC/MS Pos Late	100001444	1972	338.342	112-84-5	5365371	4517399			67205696	29908708	36875760	33992560	61030164	35076752	34620508	29101820	13839286	16821784	25812972	13987164	24867984	16639398	22497584	14600495	15655109	26191368	18237336	13657851	25587528	23812300	15333417	14702502	667712448	802774272	700592320	940454272	454112960	571083968	363276192	765232960
1102	erucate (22:1n9)	Lipid	Long Chain Fatty Acid	1552	LC/MS Neg	1087	6355.6	337.311	112-86-7	5281116	7924	C08316	HMDB02068	3328187	875303	1147875	423735	1043437	997997	492038	1128141	661506	2798462	958195	1078977	1120021	489448	1627409	333563	1981872	3340409	952651	3976828	407655	1114565	448428	489303	168244016	33693860	108548760	100688704	38131368	73371048	36052760	65475968
3262	erythritol	Xenobiotics	Food Component/Plant	20699	LC/MS Polar	100000846	1491	167.056	149-32-6	222285	13835932	C00503	HMDB02994	124541		115953		137322	98246	96032	95278	288504	102870	122830	148437	169256	147264	168577	67715				86187	59919	334466			869987	397115	296472	606893	495850	867493	1539655	483808
1031	erythronate*	Carbohydrate	Aminosugar Metabolism	42420	LC/MS Polar	100001320	2186	135.03	88759-55-1	2781043	2061231		HMDB00613	11478300	7823933	10494144	6426042	11957276	8813034	5507525	10476835	14606308	10324462	14815198	18007180	9121478	8282834	10517231	11206808	3637053	3859878	1300762	2997533	2615085	10598545	2421015	1160952	58101116	36584648	27948130	20127088	41506752	47652036	85750304	29351298
1516	ethanolamine	Lipid	Phospholipid Metabolism	1497	LC/MS Pos Early	420	1935	123.113	141-43-5	700	13835336	C00189	HMDB00149	321251		83959				75268	85144	1064747	111622	125479		94906		242103		73506					84462			1877550	1696892	859453	437705	681556	2463021	1625865	1934941
309	ethylmalonate	Amino Acid	Leucine, Isoleucine and Valine Metabolism	15765	LC/MS Polar	2054	2785	131.035	601-75-2	11756	11263		HMDB00622	1089851	284848	379878	236050	2512836	726544	279015	618500	372855	351396	287590	233799	531914	288923	424910	218028	156252	198785			241745	551631			3506566	1504809	864866	789011	2849910	2374358	3643918	1440738
69	formiminoglutamate	Amino Acid	Histidine Metabolism	43493	LC/MS Pos Early	100002500	1880	175.071	816-90-0	439233	388370	C00439		264790				85175		1228590		2257196	2087350	2297342	2742561	7888335	3864963	11979409	998278		1320527		1235919		801119			9529113	830563	937134	13437506	570845	4087314	1750773	2433954
958	fructose	Carbohydrate	Fructose, Mannose and Galactose Metabolism	577	LC/MS Polar	878	2022.2	179.056	57-48-7	5984	5764	C00095	HMDB00660	4579530	3940957	3580436	3797320	3819750	3385673	3476028	3765388	1564572	1244560	223218	197724	297255	435310		7337233	1151084	292964	142351	328686	322041	1398439	265134	192307	4204036	10329744	4126032	5403217	5987574	6156820	11324175	4312124
1048	fumarate	Energy	TCA Cycle	1643	LC/MS Polar	330	3084	115.004	100-17-8	444972	10197150	C00122	HMDB00134	5043332	3643458	5084674	2259738	4163206	2450505	1754970	3860966	1519791	1321953	967421	1386884	347144	671223	1491069	1083752	456488	742014	339282	2030334	351841	1318210	351597	351915	7047517	4577478	3221606	6178273	4700818	5995978	8460621	3742418
982	galactonate	Carbohydrate	Fructose, Mannose and Galactose Metabolism	27719	LC/MS Polar	100001026	3085	195.051	299-28-5	128869	114198	C00880	HMDB00565	285809	118479	401824	119671	153989	112362		766086	302594		88071					192913						166861			599420		425858		148049			157616
445	gamma-glutamyl-epsilon-lysine	Peptide	Gamma-glutamyl Amino Acid	33934	LC/MS Pos Early	100001262	2717	276.155	17105-15-6	7015684;7015685	5378717		HMDB03869	475494		476704	181915	333414	759878		405072	1750874	996310	294988	295396	94707		387263		520622	1164954	185438	2078004	248362	1818244	181543	269877	10157208	4761146	1469955	12505322	4025273	3900567	3584311	2966979
439	gamma-glutamylglutamine	Peptide	Gamma-glutamyl Amino Acid	2730	LC/MS Pos Early	1140	1430	276.119	10148-81-9	150914	133013	C05283	HMDB11738	268180	121878	314372	177534	293674	142845	195377	202548	1520625	684214	975586	901442			1037277	136233				146272				57190	1860671	1976953	1695325	1167885	887063	798210	1603247	1638746
440	gamma-glutamylglycine	Peptide	Gamma-glutamyl Amino Acid	33949	LC/MS Pos Early	100001294	1535	205.082	1948-29-4	165527	145071		HMDB11667										693510							612503	463818		3361402		2888116		273826	2919768	1404041	1902991	13640942	580228	3710530	522112	2037458
441	gamma-glutamylhistidine	Peptide	Gamma-glutamyl Amino Acid	18245	LC/MS Pos Early	1235	2740	285.119	37460-15-4	7017195	5380197											89509	543052		304797			172838	204019	1177149	2120607	925430	8833588	260489	5010662	569105	1127601	9148726	2466343	3011534	44167496	1262700	6926117	1763478	3808507
442	gamma-glutamylisoleucine*	Peptide	Gamma-glutamyl Amino Acid	34456	LC/MS Pos Early	100001485	2940	261.144		14253342	21403145		HMDB11170													89864	87090			211662	331849	133090	736828		624615		166076	2010688	945887	758780	4378256	432909	934209	916821	1279609
443	gamma-glutamylleucine	Peptide	Gamma-glutamyl Amino Acid	18369	LC/MS Neg	1268	1685	259.13	2566-39-4	151023	133115		HMDB11171	46220	22639				24593	80182		108372	110858	89183	165745	131980	124387	254229	36617	103162	123554	57360	386991	19838	299093		47080	533317	260434	206703	1422082	167262	391772	246846	288877
446	gamma-glutamylmethionine	Peptide	Gamma-glutamyl Amino Acid	44872	LC/MS Pos Early	100001313	2640	279.101	17663-87-5	7009567	5373147		HMDB29155	272971	63771					1010317		1400438	627251	1119587	1404221	2571360	1308771	2525995	246641		122607							3285464	822770		928017	91027	413673	275571	1482025
447	gamma-glutamylphenylalanine	Peptide	Gamma-glutamyl Amino Acid	33422	LC/MS Neg	100000491	1825	293.114	7432-24-8	111299	99868		HMDB00594									33017	264985	11286	57245	18509		202791	93968	47788	61880		207743		186172		18643	277531	157089	151031	874361	114988	241822	136688	161064
448	gamma-glutamylthreonine	Peptide	Gamma-glutamyl Amino Acid	33364	LC/MS Pos Early	100001314	1750	249.108	5652-48-2		21403107		HMDB29159	113742				114644					152347		389867			453652	70447	239894	344544		1016978		1436100			1939549	1262957	1712458	5523878	750946	2074540	480974	1385615
450	gamma-glutamyltyrosine	Peptide	Gamma-glutamyl Amino Acid	2734	LC/MS Pos Early	1102	2508	311.124	7432-23-7	94340	85142		HMDB11741										984998					231298	420244		163993		398863		583023			1191536	502850	565195	2155159	296268	791172	477991	417451
2932	gamma-tocopherol/beta-tocopherol	Cofactors and Vitamins	Tocopherol Metabolism	52473	LC/MS Pos Late	100008998	2384	416.364						1186051	341370	2357498	692760	1165540	185716		2125522	557182	4542863	410206	359736			460323										6969595	1927375	950177	460145	1705387	1824860	686879	3330968
3193	gluconate	Xenobiotics	Food Component/Plant	587	LC/MS Polar	338	2922	195.051	527-07-1	10690	10240	C00257	HMDB00625	514131	374688				1821168	11873757	1827126				242147				243304	508047			498834	195446	2993481			15076004	4453319	1520110	13498247	3119174	25548968	10093230	1708345
853	glucose	Carbohydrate	Glycolysis, Gluconeogenesis, and Pyruvate Metabolism	48152	LC/MS Polar	572	2342	225.062	50-99-7	79025	71358	C00031	HMDB00122	107795024	61973408	99207776	66002004	132057264	113994192	41962216	100534936	52397476	26001350	23446596	34631752	16362305	11378099	11802333	19187188	9595178	5498906	3883222	3988121	3020170	19064344	6030320	1165813	263853312	181455744	107279536	57742636	115015432	184621152	276142976	126755440
1008	glucuronate	Carbohydrate	Aminosugar Metabolism	15443	LC/MS Polar	100000257	3233.3	193.035	207300-70-7	444791	58552	C00191	HMDB00127	578785	266479	292818	225662	202701	317677	109687	225603	1204168	490664	489133	397502		349560	282133	452513	167412					236880			795388	807217	510442	271075	635793	989467	1203736	470680
41	glutamate	Amino Acid	Glutamate Metabolism	57	LC/MS Pos Early	561	1500	148.06	56-86-0	611	591	C00025	HMDB00148	344852384	148727648	278845888	207874416	284601280	244867360	162591584	380711456	215775088	117555832	137361456	166739712	173491776	111083264	190737072	58995280	83606560	125025088	62360860	173918880	34640264	186646016	37099280	50122716	1358077312	712318912	519863328	879859648	630344128	761153664	1095132416	749869888
52	glutamate, gamma-methyl ester	Amino Acid	Glutamate Metabolism	33487	LC/MS Pos Early	100001103	2170	162.076	1499-55-4	68662	66546			32516354	3454022	12665918	15617187	13686832	8827809	7886078	12686654	649278		379885		605223	383313	602146								169887		95452480	69344720	15082341	12112275	68549776	45028852	471276160	15540500
42	glutamine	Amino Acid	Glutamate Metabolism	53	LC/MS Pos Early	563	1291	147.076	56-85-9	5961	5746	C00064	HMDB00641	483473728	256535680	389772128	269749888	332522080	336852448	172375552	432955840	178852352	78001192	84007000	72277528	57966268	36254696	125488416	10618276	35862056	37782024	34281240	66730516	19208532	68273864	13871908	15873793	1271738112	813150336	592134592	359108448	968858048	506182624	1247741312	507700608
568	glutaminylleucine	Peptide	Dipeptide	42994	LC/MS Neg	100003160	1865	258.146			16568303			115517	249508	635617	1412091	736524	1266741	245325	1656142	375837	25479	23176	112972	532550	198260	241100										770218	375001	78238	429997	386112	184293	168195	76230
91	glutarate (pentanedioate)	Amino Acid	Lysine Metabolism	396	LC/MS Polar	339	2900	131.035	110-94-1	743	3618533	C00489	HMDB00661	841827	374484	429287	670420	660774	356756	485051	372406	894002	684248	605720	3447309	471676	385552	683318	655995	243086	474463	148888	1351573	466511	642901	120997	184445	2486830	949363	1004110	7211095	1517908	1572932	2549880	1316564
92	glutarylcarnitine (C5)	Amino Acid	Lysine Metabolism	44664	LC/MS Pos Early	100001593	2393	276.144	102636-82-8	71464488	21403175		HMDB13130			192049	207761	325263	244378		257040	607450		125698					205268									374773		238475	365407	196231	537229	642249
421	glutathione, oxidized (GSSG)	Amino Acid	Glutathione Metabolism	38783	LC/MS Pos Early	448	2667	307.083	103239-24-3	65359	58835	C00127	HMDB03337	30923808	6339126	10358083	5169734	7408409	10393115	10449690	8364945	1812220		572780	120467													7949032	1802193	4723089		11720731	3126743	10649404	1354687
420	glutathione, reduced (GSH)	Amino Acid	Glutathione Metabolism	2127	LC/MS Neg	496	790	306.077	70-18-8	124886	111188	C00051	HMDB00125	57845720	17366932	57242660	40166972	29823228	43267044	14753313	104484464																	366971	28730808	41302576		56689028	567184	20134382
873	glycerate	Carbohydrate	Glycolysis, Gluconeogenesis, and Pyruvate Metabolism	1572	LC/MS Polar	1052	2070.4	105.019	600-19-1	752	732	C00258	HMDB00139	36354408	19396556	25626966	16468307	20495966	20128932	12488783	28174782	14696546	8484326	5375470	6278359	3642617	4440384	9052164	3788822	6215990	2942534	1078212	1528589	2275114	8525896	1241709	709020	65048232	37338728	21479680	11905873	43180048	29893632	62001052	25540100
1822	glycerol	Lipid	Glycerolipid Metabolism	15122	LC/MS Neg	1254	758	91.0401	56-81-5	753	733	C00116	HMDB00131	1778456	1158452	2339035	2678268	928529	1766886	964206	1204087	1969021	2869707	1212001	1805090	158703	1095345	1348284	1643649	1802259	5818898	2109653	11848407	1367235	6982552	1161071	1388244	38159740	3609266	11136250	69591840	12270021	16831292	13176343	11481005
1823	glycerol 3-phosphate	Lipid	Glycerolipid Metabolism	43847	LC/MS Pos Early	100000258	580	173.021	29849-82-9	754	734	C00093	HMDB00126	1722211	850071	738408	790281	770611	484869	1291058	702312	8643355	14347140	27152574	10098216	8958394	9999080	6946145	12295375	338766	211831	240647	107679	192375	575303	233067	160216	5298793	6750913	5259960	2692044	4024599	2092140	3091954	4646390
1519	glycerophosphoethanolamine	Lipid	Phospholipid Metabolism	37455	LC/MS Pos Early	100001620	659	216.063	33049-08-0	123874	110410	C01233	HMDB00114	71149496	49192564	60257240	44053512	33213126	66884196	23785580	61830840	6855567	32404480	10947231	2962726	626760	1080793	11178641	1075518	3667653	302872			861183	3437865			120015304	73579632	41397180	5989111	90060184	86773736	86551096	59088652
1828	glycerophosphoglycerol	Lipid	Glycerolipid Metabolism	48857	LC/MS Polar	100001619	2430	245.043		439964	388990	C03274		820051	358957	3005755	1159978	763228	1122907	461424	1629074	7292714	5317087	3974998	523095	34325	154676	303616	75173						70715			769185	329563	326878	218101	504889	635346	738447	439491
1521	glycerophosphoinositol*	Lipid	Phospholipid Metabolism	52307	LC/MS Neg	100001621	630	333.059	16824-65-0					388330	146802	359179	225863	289214	195893	216413	578735	727146	1190070	465249	339615		75228	92835	130688						33966			267613	183493	116452	146241	234749	216248	339176	219792
1513	glycerophosphorylcholine (GPC)	Lipid	Phospholipid Metabolism	15990	LC/MS Pos Early	100000269	672	258.11	28319-77-9	71920	571409	C00670	HMDB00086	211569856	105017728	249298352	162566720	116250984	149210032	118953232	372751200	89217824	95393336	52935960	8027965		1108485	3825140	5182871	5757067	3233892	2511989	2001861	6613887	16448435	1002946	1272379	162084432	72016680	77438480	39745264	83105488	130801112	151860736	37781936
1	glycine	Amino Acid	Glycine, Serine and Threonine Metabolism	58	LC/MS Pos Early	340	1375	76.0393	56-40-6	750	730	C00037	HMDB00123	127679480	68177776	148676864	83012528	94203104	96217872	57830956	175348272	64351092	52320160	73250608	40322368	44227144	35424532	71409256	13761369	37639816	51726396	26075428	79496360	17844156	64719308	17631858	26992656	305463872	189892176	139429344	290261312	185902384	134539008	265284000	210187552
2125	glycochenodeoxycholate	Lipid	Primary Bile Acid Metabolism	32346	LC/MS Neg	1628	5236.1	448.307	16564-43-5	12544		C05466	HMDB00637		3993372	159806																						324591	212308	374923	127520		523175	747185	114233
2122	glycocholate	Lipid	Primary Bile Acid Metabolism	18476	LC/MS Neg	342	5163	464.302	475-31-0;863-57-0	10140	9734	C01921	HMDB00138		5012134	233653								44368														147731		139531			126079	448917	92279
2140	glycodeoxycholate	Lipid	Secondary Bile Acid Metabolism	18477	LC/MS Neg	100000436	5281	448.307	360-65-6	3035026		C05464	HMDB00631		5354384																							198662	103916	93470	17644		344114	113380	353603
2146	glycolithocholate sulfate*	Lipid	Secondary Bile Acid Metabolism	32620	LC/MS Neg	100001657	5011	255.631	15324-64-8	72222	65188	C11301	HMDB02639	146159	124051			26325	51716			24306																475492	107247			29855	277666	161945	51167
1935	glycosyl-N-palmitoyl-sphingosine	Lipid	Sphingolipid Metabolism	53013	LC/MS Pos Late	100009272	2623	700.572						9710727	6260823	9431117	8142454	13746428	7197812	5472749	12620149	8259130	4798186	1865170	1120817	529216	635380	2125636		731332					277579			6995275	5027383	5075572	660139	2924920	7797566	3735658	5366646
1934	glycosyl-N-stearoyl-sphingosine	Lipid	Sphingolipid Metabolism	52234	LC/MS Pos Late	100001882	3053	728.604						2574276	1461916	2087095	3135953	4084092	1421624	1844245	4097178	2171929	1534789	758458				499484
586	glycylleucine	Peptide	Dipeptide	34398	LC/MS Pos Early	100001258	3059	189.123	869-19-2	92843	83812	C02155	HMDB00759	2357343	2791796	2108818	2077248	3991490	9353862	375110	2520977					574399		571766		166861			460879		484216			4984929	3819491	1606076	2924960	5713750	3262422	2707822	2086655
596	glycylvaline	Peptide	Dipeptide	18357	LC/MS Pos Early	100000487	2734	175.108	1963-21-9	97417	2006926		HMDB28854	198308	223839	156390	261174	941937	172660		475257	221548			89616	342197		594890		604871	339070		855673		1303670			12320641	10331025	1898959	5176195	4434966	9351043	4933167	1618533
401	guanidinoacetate	Amino Acid	Creatine Metabolism	43802	LC/MS Pos Early	344	1937	118.061	352-97-6	763	743	C00581	HMDB00128	11384741	8766405	14641263	7110818	17526054	14431387	5709839	12338044	5793148	6510113	10207375	5649492	4951945	5831308	4108123	8165321	1960055	1575605	1353124	1222474	1824241	5927594	1044784	256320	15237189	9159032	10620270	5785036	18574196	12529375	10214563	8534194
2792	guanine	Nucleotide	Purine Metabolism, Guanine containing	32352	LC/MS Pos Early	172	2032	152.057	73-40-5	764	744	C00242	HMDB00132	2937595	1041234	3004068	750729	1662758	2961499	1058485	975043	1409694	3900746	858172	1513734	12512646	6747006	22848028	10077939	1928100	253268		811802	709420	4497157		112188	56463756	39863832	18072828	11598286	25343878	68821280	24777468	27570206
2791	guanosine	Nucleotide	Purine Metabolism, Guanine containing	1573	LC/MS Neg	1099	1662	282.084	118-00-3	6802	6544	C00387	HMDB00133	19018204	12007471	20996632	16602588	21903746	19556190	7765370	27114062	526452		74123	487991	55271		2866497										11978702	8491382	9934457	653168	14112813	9942537	16609517	2136405
2809	guanosine 2'-monophosphate (2'-GMP)*	Nucleotide	Purine Metabolism, Guanine containing	52442	LC/MS Neg	100002733	1241	362.051		444571	392466			158257	27703	110938	55426	61738	64658	85653	79396				30055			278451	105269									1621886	460065	1031212	103213	210041	394409	322557	342051
2787	guanosine 3'-monophosphate (3'-GMP)	Nucleotide	Purine Metabolism, Guanine containing	39786	LC/MS Pos Early	100002704	837	364.065	117-68-0	3522	3402			137016	111029																							1292499	966205	971947		280008	777726	1246718	217250
2786	guanosine 5'- monophosphate (5'-GMP)	Nucleotide	Purine Metabolism, Guanine containing	2849	LC/MS Pos Early	347	800	364.065	5550-12-09	6804	741	C00144	HMDB01397	879138	1270612	2082529	772927	1872589	1848484	1983563	2274428																	5092708	6381188	4180214	581638	3051355	3329875	6912100	1630698
2917	gulonate*	Cofactors and Vitamins	Ascorbate and Aldarate Metabolism	46957	LC/MS Polar	100001586	2750	195.051	20246-53-1	9794176	7969943		HMDB03290	892766	294824	713703	242263	304922	367426	324224	459127	386261	440941	835972	586020	165442	270642	584004	457514	178675					492451	82937		1689750	1549287	1236486	160954	2030390	1018692	5982519	1575094
2954	heme	Cofactors and Vitamins	Hemoglobin and Porphyrin Metabolism	41754	LC/MS Neg	100001386	5325	632.172	14875-96-8	26945		C00032	HMDB03178	4600137	8593521	21588632	1608008	1499023	20708870	443246			33193	22460	98084				317672	76741					1572267		122380						6275331	52650
1301	hexanoylcarnitine	Lipid	Fatty Acid Metabolism(Acyl Carnitine)	32328	LC/MS Pos Early	100000781	3308	260.186	6920-35-0	6426853	4932273		HMDB00705	794634		599143	564649	414492			459262	1069977	929947	676232	629053	485304	714554	504395	481209	470363	429103		408320	323593	552623		367664	1398350	953735	621297	621563	738804	1323085	602152	556696
1288	hexanoylglycine	Lipid	Fatty Acid Metabolism(Acyl Glycine)	35436	LC/MS Neg	100001527	2900	172.098	24003-67-6	99463	89859		HMDB00701																	663965	124855			46098	352724		68732	219435	2107636	98624	66224	112054	551618	321850	466860
2985	hippurate	Xenobiotics	Benzoate Metabolism	15753	LC/MS Pos Early	100000014	2116	180.066	495-69-2	464	451	C01586	HMDB00714	2257898	491129	955266	364821	1588073	2275148	1129111	583726	504287	1552824	595434	729422	895979	1644901	173034	2907037	203189	281158			258395	1554101			6783312	2738928	1262672	931638	2599180	8923327	8900302	1501681
72	histamine	Amino Acid	Histidine Metabolism	1574	LC/MS Pos Early	354	3035	112.087	51-45-6	774	753	C00388	HMDB00870	34793828	2276278	10970791	3433931	1998038	5434225	3013220	6232298	1395639	283392	348877	1885790		670337	1238564			534959	1397623	27159772	581474	10705565	413984		2396036	477156	3516427	73281592	2000010	26191188	2578400	339867
59	histidine	Amino Acid	Histidine Metabolism	59	LC/MS Neg	355	755.9	154.062	5934-29-2	6274	752	C00135	HMDB00177	10777831	6198169	6566217	4336219	7531387	8137740	3152233	7420998	35430816	52723048	40923732	48967588	25428796	35039992	38205244	48187588	14858913	29807300	10913012	57554992	5350048	29119352	5073347	10781557	153305024	56044672	38285344	214851504	33349152	45829280	55478328	69653752
601	histidylalanine	Peptide	Dipeptide	42027	LC/MS Neg	100003542	970	225.099	16874-75-2	351667	312232				19444							243660	1789798	1950994	1356855	625648	997958	713179	697779									333098	126223		396125	89815	283830	126644	36652
372	homoarginine	Amino Acid	Urea cycle; Arginine and Proline Metabolism	22137	LC/MS Pos Early	100000961	2882	189.135	156-86-5	9085	8732	C01924	HMDB00670	1930888	3535422	2669764	3197741	2440760	4035657	440216	3224703	969303	412732	590015	2004244		324254	528794	101098	258257		23441	166803	52193	605441	105252	47370	8751165	7852624	2935952	2911740	3270884	5189077	7482422	2402976
373	homocitrulline	Amino Acid	Urea cycle; Arginine and Proline Metabolism	22138	LC/MS Pos Early	100000963	1908	190.119	1190-49-4	65072	58582	C02427	HMDB00679	593915	2425796	2289885	973343	1641833	1688958	469492	2117074	64926	200905	278667	328380	400379	304881	1207388	519732									1372000	648164	685215			637512		229484
3067	hydroxycotinine	Xenobiotics	Tobacco Metabolite	38661	LC/MS Pos Early	100002717	2030	193.097	34834-67-8	10219774	8395266		HMDB01390	283607									1786384	62705							249059							2939599
355	hypotaurine	Amino Acid	Methionine, Cysteine, SAM and Taurine Metabolism	590	LC/MS Pos Early	358	724	110.027	300-84-5	107812	96959	C00519	HMDB00965	7453609	4618869	11792906	5201062	8928175	9270343	3595255	9385621	1840161	120277	225556											589762			6364586	6956451	8034736	700564	12970192	7898037	11020735	2601455
2737	hypoxanthine	Nucleotide	Purine Metabolism, (Hypo)Xanthine/Inosine containing	3127	LC/MS Pos Early	171	1295	137.046	68-94-0	790	768	C00262	HMDB00157	172512912	88730608	85035104	39447296	80602376	79284344	65266592	117570000	140945360	61409832	88983240	71616480	34869552	32124814	74366464	22158800	5549995	3475426	2488882	1723397	5403063	32448092	1030154	768436	189446016	116668136	85797928	27956360	90528248	209463936	146162224	90675784
71	imidazole lactate	Amino Acid	Histidine Metabolism	15716	LC/MS Pos Early	100000263	2040	157.061	14403-45-3	440129	389128	C05568	HMDB02320	1098456	390265	300556	216071	640800	540669	431486	470398	984132	1167044	662088	714496	672704	620569	1134480	215078	162381	770641	114304	851963	103629	1064522	153166	85904	5785219	1929856	1055894	7128826	1687484	2501641	6028605	1996322
70	imidazole propionate	Amino Acid	Histidine Metabolism	40730	LC/MS Pos Early	100003434	2263	141.066	1074-59-5	70630	63798		HMDB02271		467473		213100	274917		1138115	77799	30613148	18362522	8656901	14112530	10853842	4798633	20563628	2669319	4144219	96297752	11425766	82758760	4040795	149825008	10013701	25236988	382014688	18062680	28455986	359573792	34947536	110077776	123913720	65597848
225	indoleacetate	Amino Acid	Tryptophan Metabolism	27513	LC/MS Neg	100001034	2200	174.056	6505-45-9	802	780	C00954	HMDB00197	74139	61643			19641	23849	96080		3575373	831831	141366	3224764	424325	1086763	952692	361336						20711			210564	160528	39714	121587	58836	115455	435496	129805
224	indolelactate	Amino Acid	Tryptophan Metabolism	18349	LC/MS Neg	100000463	2286	204.067	832-97-3	92904	83867	C02043	HMDB00671	100360										199547		217791		123224	34085		446490		359112		286303			2286015	286122	147933	1401606	158426	810276	930336	3135188
227	indolepropionate	Amino Acid	Tryptophan Metabolism	32405	LC/MS Neg	100001083	2795	188.072	830-96-6	3744	3613		HMDB02302	27210					28100			87096	78078		140196	82685	47066	76666	63818						12752			89905					239420	97653
2736	inosine	Nucleotide	Purine Metabolism, (Hypo)Xanthine/Inosine containing	1123	LC/MS Pos Early	361	1269	269.088	58-63-9	6021	21241953	C00294	HMDB00195	180437440	93923512	174622240	131699704	139542256	133401720	84429640	222395680	15502258	6446115	6281050	9267286	4502084	2345938	15897602	2629739	6688050	1826678	1455900	1255820	5302896	9780193	596919	887024	82775104	45654324	45022224	9556478	107166200	35942012	63374100	16210640
2735	inosine 5'-monophosphate (IMP)	Nucleotide	Purine Metabolism, (Hypo)Xanthine/Inosine containing	2133	LC/MS Pos Early	362	650	349.054	4691-65-0	8582	5482599	C00130	HMDB00175	92768	141094			66964																				1157503	2187934	1889383	132140	575610	986827	3867204	226510
860	Isobar: fructose 1,6-diphosphate, glucose 1,6-diphosphate, myo-inositol 1,4 or 1,3-diphosphate	Carbohydrate	Glycolysis, Gluconeogenesis, and Pyruvate Metabolism	46896	LC/MS Neg	100002180	551	338.989						2529457	643383	1714773	664973	587399	545824	601535	1508447			252168		86599	43007		41005		24516							1113045	853007	1254959		733501	399435	1104472	184513
313	isobutyrylcarnitine	Amino Acid	Leucine, Isoleucine and Valine Metabolism	33441	LC/MS Pos Early	100001055	2810	232.154	25518-49-4	168379			HMDB00736	1717464	3667617	4994216	2343802	2637657	2971046	1491306	3184096	3163522	834613	1214888	943879	552814	431614	589646	472762	388186					584776	490198		6190431	5847403	3690855	667356	3795442	3540168	15101828	3591141
296	isoleucine	Amino Acid	Leucine, Isoleucine and Valine Metabolism	1125	LC/MS Pos Early	376	2800	132.102	73-32-5	6306	769	C00407	HMDB00172	106760576	87785960	86078920	67328248	108305328	101091680	47821068	120798016	76596968	63574744	40951584	40038548	79996848	36719200	72600704	21636228	112097120	149442976	65612184	193241648	63687516	190849168	50777656	60700388	730435008	478263968	262523296	608073856	426505760	388616352	565040704	424515616
620	isoleucylglycine	Peptide	Dipeptide	40008	LC/MS Neg	100003169	1992	187.109	868-28-0	342532	303621			580746	976919	509069	788231	645636	630882	502321	1243226	1805494	133183	384062	1443236	2458446	689776	4190316	247657	246065	130929	34446	608231		388010			2334484	1901207	1486875	4366760	1813540	1823072	1679340	1107015
274	isovalerate	Amino Acid	Leucine, Isoleucine and Valine Metabolism	44656	LC/MS Neg	100000708	1564	101.061	503-74-2	10430	10001	C08262	HMDB00718									2121556	8420014	2383778	11307698	4352210	4564682	3561453	4912188
276	isovalerylcarnitine	Amino Acid	Leucine, Isoleucine and Valine Metabolism	34407	LC/MS Pos Early	100001393	3085	246.17	31023-24-2	6426851	4932271		HMDB00688	3190839	3782751	4920100	2286901	3777836	2586951	2392269	2173574	3294899	3955793	6037320	1815325	1524439	3426813	1818789	14864144	1078492	1167286	1017678	740096	1679667	3729632	1418983	1142198	12739275	17821616	9643471	4392597	19775276	12752873	36668560	7202076
1053	itaconate	Energy	TCA Cycle	18373	LC/MS Polar	100000455	2969	129.019	97-65-4	811	789	C00490	HMDB02092	3888227	3051181	3658739	3645969	3989973	3764320	3293714	3676933																	12604355	9967381	10397741	12297522	9796663	10227801	8199286	10942592
230	kynurenine	Amino Acid	Tryptophan Metabolism	15140	LC/MS Pos Early	100000265	2739	209.092	2922-83-0	161166	141580	C00328	HMDB00684	1805474	2052349	3931703	1373555	3432886	3363606	964920	1499583		892894	457132	565326		465763							942142	1024699			20984640	17406230	11375084	5815294	31603506	5887612	18289476	4454845
870	lactate	Carbohydrate	Glycolysis, Gluconeogenesis, and Pyruvate Metabolism	527	LC/MS Polar	482	1468.8	89.0244	79-33-4	612	592	C00186	HMDB00190	109835592	81748544	125781760	41410544	61892708	75634496	34633852	78813952	113861896	109383384	67071892	119731848	31010370	58814844	93618968	114965352	41109116	30615132	16521384	15542265	31835540	174071984	42463768	24353520	446904416	348507360	169347360	132607656	217079088	653810944	563891456	347820000
926	lactose	Carbohydrate	Disaccharides and Oligosaccharides	567	LC/MS Polar	393	3500	387.114	5965-66-2	84571	5904	C00243	HMDB00186										524821						96616	182066	99250				158144	33238		1560744	505227	168397		136158	911984	2303472	221757
1936	lactosyl-N-palmitoyl-sphingosine	Lipid	Sphingolipid Metabolism	53010	LC/MS Pos Late	100009030	2527	862.625	4201-62-1					3665213	2099748	2535973	2176171	20128638	2980602	3415143	4363715	3679438	8876646	994505	2081467	4531147	1985907	6900221	1838196	4407715				186029	1300015			28560918	25054606	15614497	10865837	13690227	34644384	9917990	17082000
1072	laurate (12:0)	Lipid	Medium Chain Fatty Acid	1645	LC/MS Neg	181	5300	199.17	143-07-7	3893	3756	C02679	HMDB00638	9829699	9988403	10783002	9594537	14755986	9146052	11064108	9172241	10891593	8379519	6583539	10094182	10336268	10941629	11054611	9336913	17544730	17427836	9812182	13490910	10272848	14050132	10928114	6465880	617302656	292331584	87874392	567330304	219838960	204206688	151366752	182914208
3830	lauryl sulfate	Xenobiotics	Chemical	43446	LC/MS Neg	100004287	5345	265.148	151-21-3	8778	8448	D01045		84742264	25859246	42956340	31248184	39479292	34173576	47595428	33114292	35612560	62948504	32342996	32067826	42052764	36960460	213353232	28327902	36675012	59943948	38703088	40023460	27765572	41433928	46594148	28536772	642805184	145328320	150300960	463556288	137301456	172451792	673930432	84920848
1307	laurylcarnitine	Lipid	Fatty Acid Metabolism(Acyl Carnitine)	34534	LC/MS Pos Late	100001392	1235	344.28	25518-54-1	10427569	8602997		HMDB02250	380491		758037	666789	467257	653576	142528	789775	1028537	678919	801956	186961		471568	444599	199643						391890			6085704	3871690	1599451	3720594	2468624	7307050	2372657	1746340
268	leucine	Amino Acid	Leucine, Isoleucine and Valine Metabolism	60	LC/MS Pos Early	397	2864	132.102	61-90-5	6106	5880	C00123	HMDB00687	202092480	123884840	137448256	106375584	166151952	169841328	69193144	218265392	152460000	113813440	74068960	85190792	89377072	54600188	102979520	30361546	87570624	136836592	51531696	177650464	55165492	164123760	36668292	45017316	974130944	504986624	254081184	736674688	487019648	436410016	552716288	430221728
633	leucylalanine	Peptide	Dipeptide	40010	LC/MS Pos Early	100003179	2801	203.139	7298-84-2	259321	227625			2287374	4591504	3242570	6399322	4209530	5098146	1200807	5620609	368562	77599		1014198	5416284		6996847	369355	352891	166847		518747		556167			6674640	5465874	1305385	3186271	5084155	5443629	3514951	1026311
800	leucylglutamine*	Peptide	Dipeptide	48189	LC/MS Pos Early	100003183	2620	260.161		4305457	3511125			1142115	2542021	2025530	2636326	2242048	2980347	1129535	3488320	4329083	359452	194762	480892	1434181	1680627	2615058		107251			223238		225353			3361242	2256728	733136	1390560	4981177	1826664	2765763	799246
638	leucylglycine	Peptide	Dipeptide	40045	LC/MS Pos Early	100003185	2778	189.123	686-50-0	79070	71402			3541259	4758411	3566214	4929856	5412246	6548927	1635057	6375264	893090				2518335	298110	1214668		211185	207981		602058		484888			4908901	2508514	1553264	2741423	5977395	3065965	2565560	737925
3641	lidocaine	Xenobiotics	Drug	35661	LC/MS Pos Late	100001538	746	235.18	137-58-6	3676	3548	D00358	HMDB14426	48873562112	60183638016	64903180288	58270449664	66083659776	83238977536	60777234432	72735940608	5741079	2970195	51420360	60166440	2731607	84234848	380976608	927664128	301848800	17827320	159642640	9736927	8856550	142441312	37563492	335518720	220722096	357998176	472882048	182120768	76123312	58122672	72001752	72197136
1249	linoleamide (18:2n6)	Lipid	Fatty Acid, Amide	32455	LC/MS Neg	1492	6205	278.249	3999-01-07	6435901	4940587			218381	96539	441582	167979	70992	123721	140954	137047	127648	236212	222651	83848	87629	156146	283427	197791	243144	208767	239649	227445	149365	112614	125675	145863	30534984	26061590	29975866	15505743	27274784	25343148	8759594	38550728
1119	linoleate (18:2n6)	Lipid	Polyunsaturated Fatty Acid (n3 and n6)	1105	LC/MS Neg	180	5535	279.233	60-33-3	5280450	4444105	C01595	HMDB00673	154116144	91119600	87479096	17159292	40842812	76935704	8384383	72060560	35006464	182442192	69474288	16334963	10173431	13281440	37201404	5826678	9988789	8669669	3453570	6927423	4812049	8237664	3350776	3627629	2202512128	522091584	378825952	1159357312	940025344	1355034368	1209163648	719393408
1121	linolenate [alpha or gamma; (18:3n3 or 6)]	Lipid	Polyunsaturated Fatty Acid (n3 and n6)	34035	LC/MS Neg	100001337	5450	277.217		5280934	4444437	C06426	HMDB03073	3474087	1603211	2832403	666049	1042552	2134395	463920	1363942	6697661	13707060	8699697	2692820	1179662	2337549	1374966	474365	926822	1580593	198128	1364399	376056	1457561	373055	371311	285638656	21363742	23271232	216144144	16510285	108679152	46543776	44923844
1873	linoleoyl-linoleoyl-glycerol (18:2/18:2) [1]*	Lipid	Diacylglycerol	54968	LC/MS Pos Late	100010941	2689	634.541						309555									900177	174693	365099	458179	815948	303612			105712							458939	287025		397796	3757348	393825	189189	694755
1313	linoleoylcarnitine*	Lipid	Fatty Acid Metabolism(Acyl Carnitine)	46223	LC/MS Pos Late	100003151	1430	424.342	36816-10-1	6450015	4952667		HMDB06469	1470927	499357	1943679	1675779	1619140	3070534	977421	1402443				70852			201803										11780326	3647225	1382445	83772	1775764	8806814	2792756	4089135
81	lysine	Amino Acid	Lysine Metabolism	1301	LC/MS Pos Early	407	2850	147.113	56-87-1	5962	5747	C00047	HMDB00182	129439648	102021904	110906616	66551736	115950880	139176720	55675112	121188384	199126016	207694864	210291424	212218800	153100736	135429824	266944400	70098176	71974824	104671680	42533456	145841344	46130432	162628592	29460088	37004016	789956288	439072736	232326144	555166912	391938848	463363232	526487488	413009216
657	lysylleucine	Peptide	Dipeptide	40020	LC/MS Pos Early	100003196	3370	260.197	7369-79-1	4682588	3870665			153126	241618		334666	392114			629998	78708				673430		487597		154375	132984		229078		262233			3059351	1808794	293791	2192877	969123	1749271	530739
1049	malate	Energy	TCA Cycle	1303	LC/MS Polar	409	3343.1	133.014	6915-15-7	525	510	C00149	HMDB00156	234819984	160949600	240121856	134379824	193558704	117033816	92281920	204911520	68302112	72826192	53777704	82857168	25468506	38195668	81117672	58627528	12960542	19059196	9323642	90611104	9567524	30992828	9566572	8142530	324661504	254612528	170025408	226153488	225905568	236246192	371822432	137739792
1205	maleate	Lipid	Fatty Acid, Dicarboxylate	20676	LC/MS Polar	100000707	2510	115.004	110-16-7	444266	392248	C01384	HMDB00176	4650612	3611460	3305397	3386523	3536644	4769196	4003962	3144150	648412	814382	964300	660188	1358999	936417	1895867	2795431	485317	818560	399534	933908	600157	1152769	506094	582797	15734111	10306275	9324190	24077858	10599643	12281522	11504165	10184739
1266	malonate	Lipid	Fatty Acid Synthesis	15872	LC/MS Polar	818	3447	103.004	141-82-2;26522-22-85-0	867	844	C00383	HMDB00691	6361681	5881799	7001983	4988807	5859976	5018070	4677463	5927275	4152943	6084683	7672234	6753367	7716987	3730857	5474403	7389672	2407907	2765656	2162583	11130786	3010633	4890241	2753608	2848419	9027654	7213282	4900708	40369708	5074389	8051931	9816403	5944909
922	maltose	Carbohydrate	Glycogen Metabolism	15586	LC/MS Polar	913	3329.4	387.114	6363-53-7	10991489	388469	C00208	HMDB00163	14282212	3886596	5953546	4361935	8359983	4433031	5146246	7541955	6032086	5394310	1512313	4558741	689645	1152784	1491050	4599747	760038	158562	170135		457140	1939372			5348429	8236954	6394620	2176807	15831349	3562778	11525312	3790599
919	maltotriose	Carbohydrate	Glycogen Metabolism	44688	LC/MS Neg	100000276	812	503.162	1109-28-0	439586	388669	C01835	HMDB01262	7347593	2763987	2513032	3396458	11232359	6029667	1906744	9322114	262795	628451	87840	322747	1271871	839819	185900	326635	131592	56237	58166		51026	121626			3515129	1969047	5507041	711470	13800410	1154383	6414321	1799946
963	mannitol/sorbitol	Carbohydrate	Fructose, Mannose and Galactose Metabolism	46142	LC/MS Polar	100001740	2260	181.072		5780	440	C01507	HMDB00247	732179	275363	260418	500987	490244	401291	328627	358519	572166	696728	346768	2392275	731007	466637	157568	670128	418553	4892286	337038	1569009	2358051	1506657		4125629	20458304	3403532	1356411	8301840	2030915	5410929	1802475	6366413
964	mannose	Carbohydrate	Fructose, Mannose and Galactose Metabolism	584	LC/MS Polar	803	2200	179.056	3458-28-4	18950	141983	C00159	HMDB00169	1222533	699055	871155	678913	1128452	1418964	352160	1064060	1543269	381975		586200		191664		226662	363540		96241	151474		332576		58325	2122895	1229669	1266070	741680	1752743	1533067	3020491	1549487
1081	margarate (17:0)	Lipid	Long Chain Fatty Acid	1121	LC/MS Neg	891	5731	269.249	506-12-7	10465	10033		HMDB02259	18815350	10639516	19019000	10053249	13360069	14839984	7517702	11484429	11641745	21522528	10873181	14244608	10758421	8468325	14009501	6181338	14614735	24307644	13165580	24419230	7705857	9600040	9178966	9188272	579127488	73267824	294368992	958598976	69594512	240320480	152555936	351183488
1130	mead acid (20:3n9)	Lipid	Polyunsaturated Fatty Acid (n3 and n6)	35174	LC/MS Neg	100001472	5650	305.249	20590-32-3	5312531	4471956		HMDB10378	5108984	832791	12900064	1162544	2754665	26450132	262533	1641084	2658419	7186820	1306391	885676	205464	614820	1162647	62812	527627	1282292	491451	881545	80222	204006	199346	202926	311066752	37873224	37120696	187748192	20502984	63306828	76441032	147418336
328	methionine	Amino Acid	Methionine, Cysteine, SAM and Taurine Metabolism	1302	LC/MS Pos Early	415	2526	150.058	63-68-3	6137	5907	C00073	HMDB00696	85123408	51606084	58230496	49047908	78435208	67706048	23390396	108774000	29613326	25028832	14486686	17212748	34440208	15542869	28600044	9344269	29744092	36540440	17320852	41888808	19755668	51440228	13972403	15946121	361598176	188771536	86947704	169536208	189649968	141048208	204860848	119555560
333	methionine sulfoxide	Amino Acid	Methionine, Cysteine, SAM and Taurine Metabolism	18374	LC/MS Pos Early	100000039	1272	166.053	3226-65-1	158980	139840	C02989	HMDB02005	1095821	478156	536494	365957	1512356	791488	598436	1727461	1025602			145631			540275		693455	1547285	625852	4116243	1064383	5498678		291762	29208560	11035248	5345041	21150456	7376163	26607578	11302578	10099545
3391	methyl glucopyranoside (alpha + beta)	Xenobiotics	Food Component/Plant	46144	LC/MS Neg	100005864	1070	193.072						539558	293017	459099	510655	1264378	822379	218525	1057249																	1231831	1020497	586702	227289	1436040	1224492	3312631	364726
3023	methyl-4-hydroxybenzoate	Xenobiotics	Benzoate Metabolism	34386	LC/MS Neg	100001252	3671	151.04	99-76-3	7456	7176	D01400	HMDB32572	2033072	1599973	321189	428252		13691082	137755776	14639305																	5661810	6131698		31900864	10083884	8199034	4256625	4572114
3044	methyl-4-hydroxybenzoate sulfate	Xenobiotics	Benzoate Metabolism	48429	LC/MS Neg	100006116	2873	230.997						325018	63646		133634	129610	819159	1051560	105706																	77065			28328	117513	88217		114591
1285	methylmalonate (MMA)	Lipid	Fatty Acid Metabolism (also BCAA Metabolism)	1496	LC/MS Polar	418	3078.4	117.019	516-05-2	487	473	C02170	HMDB00202	1980386	431267	482573	274748	609798	890919	1051462	484859	809638	1436273	1537837	817150	470935	848606	2170965	651661	131406	223311	119453	178025	173441	418048	450540	65653	8574784	987621	2384734	1499311	3241002	1903106	14654329	1175557
2872	methylphosphate	Nucleotide	Purine and Pyrimidine Metabolism	37070	LC/MS Polar	100001805	3760.1	110.985	7023-27-0	13130	12578		HMDB61711	4543846	1122606	3159253	1840386	2163550	3270082	1086903	3517971		56148															3613001	2087832	1205547	553032	3409501	4843107	2959109	879959
288	methylsuccinate	Amino Acid	Leucine, Isoleucine and Valine Metabolism	15745	LC/MS Polar	2051	2800	131.035	498-21-5	10349	9922		HMDB01844	565788	361511	342142	298075	381885	346966	557264	280829	400991	1134504	460898	862906	494257	913970	1439187	507114	166410	337515	141856	256672	171581	274982	142424	200192	2830453	786012	475486	1768058	572992	845399	680251	1032587
1482	myo-inositol	Lipid	Inositol Metabolism	1124	LC/MS Polar	363	3506.3	225.062	87-89-8	892	10239179	C00137	HMDB00211	63850620	29143634	60456232	49050332	42075688	34887444	27717676	85364144	33343028	6771219	13653480	7850554	1641734	2423416	3807933	2266277	1239521	611481	387282	545000	847697	2850407	422631	359145	11061388	8000415	7575478	2557396	14731286	12880279	15727299	5896075
1075	myristate (14:0)	Lipid	Long Chain Fatty Acid	1365	LC/MS Neg	519	5440	227.202	544-63-8	11005	10539	C06424	HMDB00806	43569816	28099728	41383348	26643896	30883898	32267276	26800720	35510760	61324944	95121608	55526372	39863744	41445776	35941324	45102576	29573102	73641560	139237504	33429782	76880664	34172580	52425524	28460372	31769050	4047462400	294678528	745424576	4020431616	493630528	1247009024	595840448	685708224
1076	myristoleate (14:1n5)	Lipid	Long Chain Fatty Acid	32418	LC/MS Neg	100001198	5346.9	225.186	544-64-9	5281119	4444564	C08322	HMDB02000	1653482	806145	1661732	925965	1124403	862661	708902	1180184	3629593	4456891	2640961	951363	1434986	1436694	2186143	995484	10426017	26039472	6940366	22072896	5734151	36313600	3575595	3068788	1134609408	71780048	166183248	2254493696	137966240	521963680	171424176	176404000
1316	myristoleoylcarnitine*	Lipid	Fatty Acid Metabolism(Acyl Carnitine)	48182	LC/MS Pos Late	100006051	1316	370.295	889848-55-9							572174	487949				473218	1046328	689726	683282	265770		539477	535311	101676	221925	100598		100830	162048	451662			9116271	5556411	4128157	6874409	3383984	15039702	4014291	3413443
1467	myristoyl ethanolamide	Lipid	Endocannabinoid	43533	LC/MS Neg	100004489	5972	270.244	142-58-5	8890	8551			440357	399550	618357	369208	412381	208031	250003	485774	155043	144768	157876	127245	178516	169663	173870	154192	216256	191154	141791	164146	151369	148063	89210	96789	4718322	800538	1000676	5191174	1020435	1595460	849459	1543584
3833	myristoyl sulfate	Xenobiotics	Chemical	44883	LC/MS Neg	100004570	5480	293.179	1191-50-0	5248	5058			22560878	10151876	14159481	11040575	12635098	10990052	12996673	11026319	9064355	17364892	11693843	9504906	10168647	10377215	58205176	11037703	11638692	15170679	9105623	10630444	9948634	11365775	11937695	9114805	228463424	60105868	65020060	89619648	57764852	60463476	230803504	34997360
1308	myristoylcarnitine	Lipid	Fatty Acid Metabolism(Acyl Carnitine)	33952	LC/MS Pos Late	100001270	1350	372.311	18822-89-4	53477791	4932274		HMDB05066	1767928	782996	3002236	2241453	1710500	2743867	689741	2030361	626768	895118	236224	186833			426381		309353								9178845	6582731	3249615	5724857	4070514	14166758		3727342
410	N(1)-acetylspermine	Amino Acid	Polyamine Metabolism	32360	LC/MS Pos Early	1200	3356	245.234	77928-70-2	916	892	C02567	HMDB01186	932350				1185129				2086763	792924	449056	1245141	108673	737148	1568307	113639	214858	213749			1110457	3380905			24190244	7188159	3296174	1942237	13595533	24424830	1401959	5349269
101	N-acetyl-cadaverine	Amino Acid	Lysine Metabolism	43530	LC/MS Pos Early	100002249	2385	145.134	32343-73-0					1345382	977499	443730	314863		141933	5038904	82950	27157068	34281612	21242400	7675531	5545953	9385307	13737411	8409132	1908552	371015	866945	2179164	321296	7795707	2345325	1247159	1651478	21134664	1822255	6423375	1388539	7544675	23244292	18725066
1013	N-acetyl-glucosamine 1-phosphate	Carbohydrate	Aminosugar Metabolism	15741	LC/MS Polar	1212	4052	300.049	31281-59-1	440364	389323	C04256	HMDB01367	214763	82574	197281	158196	125625	140383	76089	366709
28	N-acetylalanine	Amino Acid	Alanine and Aspartate Metabolism	1585	LC/MS Polar	1110	1564.8	130.051	97-69-8	88064	79449	C02847	HMDB00766	3462093	1773858	1873415	1851190	2951099	2108535	990705	3339355	1282728	1459657	1555654	1730068	1301998	989102	1696635	917927	1140545	1963066	479410	1618033	789204	4120078	358826	409260	23714252	11243829	6828869	11356508	11141462	23021724	10040415	9828676
378	N-acetylarginine	Amino Acid	Urea cycle; Arginine and Proline Metabolism	33953	LC/MS Pos Early	100001266	2245	217.13	155-84-0	67427	60752	C02562	HMDB04620	150624								666050	1371697	1284400	996853	2399852	1130934	2597123	917922						1307769			2700160	1015306	675546	1946925	813749	10392161	2360815	932508
33	N-acetylasparagine	Amino Acid	Alanine and Aspartate Metabolism	33942	LC/MS Pos Early	100001257	785	175.071	4033-40-3	99715	90090		HMDB06028	148415	96649	190814		65357		121925	112833	224865	286090	129751	202519	230989	163786	312436	110846		384188	77254			406050	98075		1020979	80251		430130	121071	1354927	504071	271835
34	N-acetylaspartate (NAA)	Amino Acid	Alanine and Aspartate Metabolism	22185	LC/MS Polar	100000787	3143	174.041	997-55-7;997-55-7	65065	58576	C01042	HMDB00812	6637737	5534166	5692906	4121422	4235359	3369109	3079381	9491068	13588377	2767279	8684039	4332402	3660386	7270639	11101519	29695016	281575	1550940	197515	1442351	182653	1590418	225303	481175	11881174	3124012	1583836	7885702	3833616	5164832	7516656	15976861
393	N-acetylcitrulline	Amino Acid	Urea cycle; Arginine and Proline Metabolism	48434	LC/MS Neg	100001577	940	216.099	33965-42-3	656979	571213	C15532	HMDB00856													61859	67068	21485	15818		112326		240046		79717			710165	54667	37815	1859678	62531	609429	301877	346165
1012	N-acetylglucosamine 6-phosphate	Carbohydrate	Aminosugar Metabolism	15107	LC/MS Polar	1213	4114	300.049	102029-88-9	439219	8216065	C00357	HMDB02817	111980							43416	29773																163404	94730	38959		41504	97311		48516
1033	N-acetylglucosamine/N-acetylgalactosamine	Carbohydrate	Aminosugar Metabolism	46539	LC/MS Pos Early	100006435	715	222.097						6065941	1308349	2706711	3147372	1604217	2690195	2338888	2232616	64156808	22037528	56076720	69611328	49063360	35857768	34794556	10556345	1841035	1532726	733634	5658697		5484396		1548877	10279381	3249204	2203101	16896348	3321649	7202862	4021377	10106035
43	N-acetylglutamate	Amino Acid	Glutamate Metabolism	15720	LC/MS Pos Early	100000282	1050	190.071	5817-08-03	70914	1266066	C00624	HMDB01138	162635	81357			73321		496109	85867	793886	508669	556995	703701	888174	826240	1074868	968405		2238395	243319	2835950		976960	131474	344084	13783785	1011213	533241	22076720	636834	1844696	3008550	6079355
44	N-acetylglutamine	Amino Acid	Glutamate Metabolism	33943	LC/MS Pos Early	100001253	845	189.087	2490-97-3	182230	158492	C02716	HMDB06029	417747	137854	148925		270715	131999	282835	157304	707498	864681	696259	668631	1083545	570861	1076214	406123	3006595	37358924	9101442	41461028	1654765	9743739	5763738	6281098	125242032	10302121	10894625	156516944	7239328	22646420	23237396	22422512
2	N-acetylglycine	Amino Acid	Glycine, Serine and Threonine Metabolism	27710	LC/MS Pos Early	100001006	826	118.05	543-24-8	10972	10507		HMDB00532	3628164	2178468	3771372	1907704	7886304	5144891	2306715	4428568	2199651	3313769	2712614	1603392	2329311	1969093	3299630	2539903	533637	1509495	542315	1233816	788141	2862667	544525	771647	5691821	1634471	3138186	3420772	5314324	7387439	3707778	3749975
79	N-acetylhistamine	Amino Acid	Histidine Metabolism	48679	LC/MS Pos Early	100006123	2287	154.097	673-49-4	69602	62805	C05135	HMDB13253									770195			369464		156723	259987			255782	416882	7069935		3219649			2184676		1858348	39326928	477161	3576333	1383820	554218
60	N-acetylhistidine	Amino Acid	Histidine Metabolism	33946	LC/MS Pos Early	100001293	2065	198.087	39145-52-3	75619	68142	C02997	HMDB32055	415504	84858	92101		123784	108965	338551	149513	1569807	3046735	2028953	582476	1903389	1876165	3709177	550854	178056	1145318	158649	735614		2468786	84508	169430	5352070	740665	752423	7373719	713649	19828880	1010576	1248883
269	N-acetylleucine	Amino Acid	Leucine, Isoleucine and Valine Metabolism	1587	LC/MS Neg	1082	2400	172.098	1188-21-2	70912	64075	C02710	HMDB11756									168746	142272	126008	101886	251390	108160	96057	88408		168739		162893		93908			598741			557508	63788	104348	176673	138940
329	N-acetylmethionine	Amino Acid	Methionine, Cysteine, SAM and Taurine Metabolism	1589	LC/MS Neg	1083	1787	190.054	65-82-7	448580	395338	C02712	HMDB11745	2009865	874857	976694	1201730	1413242	984036	450696	2135974	544452	474120	233662	296181	598017	173049	477253	100005	393781	722401	169959	473678	231319	1101772	79239	363750	5833074	2751207	1324040	2254823	2104197	3724834	2275388	2117735
334	N-acetylmethionine sulfoxide	Amino Acid	Methionine, Cysteine, SAM and Taurine Metabolism	45428	LC/MS Pos Early	100005463	880	208.064		193368	167798			78317				99127		184400		135623						325359		198661	379278	224173	892514	293010	1535481		1061062	3226366	779068	576386	4914417	661131	6595794	816934	6022095
1019	N-acetylneuraminate	Carbohydrate	Aminosugar Metabolism	32377	LC/MS Pos Early	1162	660	310.113	131-48-6	439197	10292217	C00270	HMDB00230	20371550	8014148	9905044	9530719	5549581	12464785	22960004	7647754	264688240	48508492	125215680	171797904	273532608	202588224	101858496	18492640	6493803	7736399	2798797	13043398	2736701	19247050	1024935	8033388	53610880	30368828	24349266	110190864	27919090	55594880	36904460	118594256
110	N-acetylphenylalanine	Amino Acid	Phenylalanine and Tyrosine Metabolism	33950	LC/MS Neg	100001256	2597	206.082	2018-61-3	74839	67404	C03519	HMDB00512									162342	158456	360203	262611	1100215	138803	269581	102194		631177		223405		115529	37013	54421	1438267			533180		113686	174899	144729
412	N-acetylputrescine	Amino Acid	Polyamine Metabolism	37496	LC/MS Pos Early	192	2230	131.118	18233-70-0	122356	109095	C02714	HMDB02064	2990431	4098034	1530845	882972	1305747	1035384	19723284	1395418	94752944	34889752	36455384	17785214	48808200	24248462	69888936	8688487	496891	6044629	1490884	23173648	502942	8979325	1632263	1744943	24366258	5830680	5326782	155805760	4812829	16253522	22757502	9802596
10	N-acetylserine	Amino Acid	Glycine, Serine and Threonine Metabolism	37076	LC/MS Pos Early	100001851	811	148.06	97-14-3	65249	58744		HMDB02931	1258113	579038	830669	511626	928587	812706	706374	778980	1747671	2857896	1053618	2251854	1715609	1523142	3278702	1030055	2838772	5988282	2257985	5420232	2014686	4791276	2053693	3443624	16572187	7179908	3948896	14490139	7567239	10888132	11536395	14198713
357	N-acetyltaurine	Amino Acid	Methionine, Cysteine, SAM and Taurine Metabolism	48187	LC/MS Neg	100005466	800	166.018		159864	140553			372802	221158	296949	172969	223090	194705	198412	274841	695123	347155	337054	225187	183521	197815	303523	223467				110883		267019			614603	494609	292802	952300	248186	1478900	537553	425023
15	N-acetylthreonine	Amino Acid	Glycine, Serine and Threonine Metabolism	33939	LC/MS Neg	100001274	821.6	160.062	17093-74-2	152204	3841173			361364	197959	256045	131512	381630	373260	192755	226882	581181	453709	310895	410584	533315	360626	533788	287647	233040	635605	82411	474776	149923	945979	89085	153481	5379172	1837164	1036819	2636562	1540275	7424841	2874350	3647966
125	N-acetyltyrosine	Amino Acid	Phenylalanine and Tyrosine Metabolism	32390	LC/MS Neg	100001104	1680	222.077	537-55-3	68310	61606		HMDB00866									131060	111007	117617	128601	180056	177936	136458	82454		36485		28164					105626			146091		92089		27293
311	N-acetylvaline	Amino Acid	Leucine, Isoleucine and Valine Metabolism	1591	LC/MS Neg	1084	1704	158.082	96-81-1	66789	60154		HMDB11757										72219	55725	63138	96664		89055			202555		165049		104338			988480	108527	87518	696412	173443	240320	305337	185431
383	N-alpha-acetylornithine	Amino Acid	Urea cycle; Arginine and Proline Metabolism	32984	LC/MS Pos Early	100000285	2000	175.108	6205-08-09	439232	388369	C00437	HMDB03357	460019						1006713		609538	733772	185501	325438	707954	671539	1475340			179676		909201		469707			1269213	160748	92617	10656526	91200	1044844	653142	848333
2810	N-carbamoylaspartate	Nucleotide	Pyrimidine Metabolism, Orotate containing	1594	LC/MS Polar	1108	3800	175.036	923-37-5	93072	4573859	C00438	HMDB00828									72111	44596	60072	88973	92665	101965	136057										28276							29054
381	N-delta-acetylornithine	Amino Acid	Urea cycle; Arginine and Proline Metabolism	43249	LC/MS Neg	100004523	858	173.093		9920500	8096135			259380	111028	172080	41844	274293	322535	150413	128163	217990	246056	112914	167861	87993	154495	191614	91525	34574	266987	132789	498198	42756	677510	60683	141446	1329031	273184	477484	2325232	389821	833447	1071547	1853383
3663	N-ethylglycinexylidide	Xenobiotics	Drug	33080	LC/MS Pos Early	100001539	3209	207.149	7728-40-7	24415	22824	C16561	HMDB60656	78642384	85765880	115397696	44856620	95939328	139616864	69278768	58691520
330	N-formylmethionine	Amino Acid	Methionine, Cysteine, SAM and Taurine Metabolism	2829	LC/MS Neg	194	1543.8	176.039	4289-98-9	439750	388809	C03145	HMDB01015	77119	25582	43039	23327	77165	52135	40041	53902	100861	86150	52388	146366	286955	77489	194040	33000				45555		60578			404926	131625	105628	248991	148854	187522	290848	87905
385	N-methylproline	Amino Acid	Urea cycle; Arginine and Proline Metabolism	37431	LC/MS Pos Early	100001956	1335	130.086	475-11-6	557	541			3182968	2874583	2924504	3760574	3865149	7206830	4143402	3037117		535106				2295301		1017199					286633	2424448			6892263	4138372	4376088	3795416	4232504	14575110	5880095	4525350
390	N-monomethylarginine	Amino Acid	Urea cycle; Arginine and Proline Metabolism	43586	LC/MS Pos Early	100004488	2845	189.135	53308-83-1	132862	117259	C03884	HMDB29416	643237	167882	275657		531624	359635		664145	437307		173605	161817			310866		1105947	2342192	543422	3643935	567974	3081574	379059	515028	11959664	5094525	4544511	15079891	7746588	6363880	9924850	7749506
1896	N-palmitoyl-sphinganine (d18:0/16:0)	Lipid	Sphingolipid Metabolism	52604	LC/MS Pos Late	100009028	3090	540.535	5966-29-0	5283572	4446685		HMDB11760	14555386	3927964	4889417	5330865	9250355	5451337	4345413	5982302	4573323	6388683	1355131	2714394	4814585	1840847	5732656	435704	2115090	563561				951013			18152190	9702490	11140705	15869305	8536621	11032850	5398866	9235882
1915	N-palmitoyl-sphingosine (d18:1/16:0)	Lipid	Sphingolipid Metabolism	44877	LC/MS Pos Late	1518	2893	538.519	24696-26-2	5283564	4446677		HMDB04949	231567696	127775232	141119856	175887328	234420624	142887392	96343192	209078384	98788000	56101356	27389620	24134012	17493346	10025133	32046964	1689750	15410777	4945248	880862	1820827	2245514	5787320	228719	311862	134257712	56937656	76470408	93137016	62701196	110708192	43481424	71686648
1292	N-palmitoylglycine	Lipid	Fatty Acid Metabolism(Acyl Glycine)	42092	LC/MS Neg	100003686	5580	312.254	2441-41-0	151008	133100										68055			57372				98116		117707	86110		504956		81283			880498	847488	396424	23722538	343886			725215
1897	N-stearoyl-sphingosine (d18:1/18:0)*	Lipid	Sphingolipid Metabolism	54979	LC/MS Pos Late	1547	3392	566.551	104404-17-3	5283565	4446678		HMDB04950	36265504	18180918	20785952	48700600	48406760	19766076	24883168	43813464	21309052	13044795	7317735	5642609	1537243	1954855	6549613		2400996	593316		203057					6098483	2258136	6042259	10568800	2176541	3075510	1498337	3737002
407	N1,N12-diacetylspermine	Amino Acid	Polyamine Metabolism	52987	LC/MS Pos Early	100002132	3105	287.244	61345-83-3	132680	117134	C03413	HMDB02172	1001605				189265		1340453		5827435	4189301	6436513	7403173	2389715	3709613	11907667	1384190	339986	1255081		632567	1272363	4192591	134111		60225608	9058934	2815642	5592300	9685417	44731304	6125429	9121425
2897	N1-Methyl-2-pyridone-5-carboxamide	Cofactors and Vitamins	Nicotinate and Nicotinamide Metabolism	40469	LC/MS Neg	100001468	1668	151.051	701-44-0	69698	62899	C05842	HMDB04193	5649703	400081	490383	154856	388416	396530	210120	189323	4476635	17726974	2060803	1705307	3237633	2154496	1463628	1662498	720176	4021168	267400	215216	360518	1324011	189662	128630	23613560	2541048	1626167	808848	1868662	1969139	2499903	1500549
2764	N1-methyladenosine	Nucleotide	Purine Metabolism, Adenine containing	15650	LC/MS Pos Early	1242	2120	282.12	15763-06-1	27476	4573813	C02494	HMDB03331	2555184	815933	1683243	1025168	1175821	1788168		1664704	5396609	1874487	2110876	1997940	336264	613060	922480	592419	582494	322362	284681	311895	413618	2037800	199804	89789	7216591	4312521	3308415	2642023	3482408	9454672	9269443	4641837
2800	N2,N2-dimethylguanosine	Nucleotide	Purine Metabolism, Guanine containing	35137	LC/MS Pos Early	100001412	2210	312.13	2140-67-2	92919	83878		HMDB04824	274051		347086	341463	227574	114255		164908	410668		249300	350130			76477							202576			1035025	564743	270854	424594	490299	1791975	780816	723818
106	N2,N6-diacetyllysine	Amino Acid	Lysine Metabolism	48455	LC/MS Neg	100006124	1604	229.119	499-86-5	91827	82921																				609827	53240	900799	15476	189855	89843	85311	2631844	47290	238071	5123482	158704	325400	888669	506923
2799	N2-methylguanosine	Nucleotide	Purine Metabolism, Guanine containing	35133	LC/MS Neg	100001467	1988	296.1	2140-77-4	3035422	2299669		HMDB05862	116459	61733	142317	154259	126819	97086		88983	189800	42185	63368	138565			95913							31094			275552	152192	91358		86288	333079	135781	154412
85	N6,N6,N6-trimethyllysine	Amino Acid	Lysine Metabolism	1498	LC/MS Pos Early	189	2825	189.16	23284-33-5	440120	140379	C03793	HMDB01325	2537756	2466846	3318003	1100808	2580269	3101036	681325	2853170	2151555	1661615	1198348	1802371	974637	894229	2231073	497024	1441370	2512169	575601	4211830	479612	4794032	354952	351891	39529104	22475226	8798170	27915082	13843777	21363416	23975356	16455450
83	N6-acetyllysine	Amino Acid	Lysine Metabolism	36752	LC/MS Neg	100001734	1059	187.109	692-04-6	92832	83801	C02727	HMDB00206	105347				75274	29283	63663	57370	108550	168869	122090	125797	176155	147508	228251	92466	93916	641134	204662	1052281	123946	1110486	84406	164582	4613786	1938212	967076	6837335	830189	2228773	1630554	2428962
2774	N6-carbamoylthreonyladenosine	Nucleotide	Purine Metabolism, Adenine containing	35157	LC/MS Neg	100001415	2164	411.127	24719-82-2	161466	141829		HMDB41623	54898							16207	124830	96956	84186	116275	55355	67573	84799	87420						37536			137660	65149	40276	53087	61887	177114	93604	65720
2765	N6-methyladenosine	Nucleotide	Purine Metabolism, Adenine containing	37114	LC/MS Pos Early	213	2264	282.12	1867-73-8	102175	92307		HMDB04044									342830	243076	165744	251535			190170										398767					352674		192853
2783	N6-succinyladenosine	Nucleotide	Purine Metabolism, Adenine containing	48130	LC/MS Neg	100001664	980	382.1	4542-23-8				HMDB00912	195913	31284	79279	49533	108410	32684	18170	83537				26240			20931										148288	133134	66607	76359	102845	187615	129943	41519
1105	nervonate (24:1n9)*	Lipid	Long Chain Fatty Acid	52674	LC/MS Neg	100001231	6804	365.342	506-37-6	5281120	4444565	C08323	HMDB02368	1245415	554788	528327	234453	408528	130083	407001	919933	337553	2440319	527162	968250	1117682	389036	3028231	526162	2464964	3973690	495459	5032185	716504	1158099	177953	209996	75416104	12989770	80776816	43200056	16600059	28879140	13771808	29235144
2878	nicotinamide	Cofactors and Vitamins	Nicotinate and Nicotinamide Metabolism	594	LC/MS Pos Early	432	1942	123.055	98-92-0	936	911	C00153	HMDB01406	139949008	159356960	253763872	188833824	214213120	206415776	51214184	329228544	634615	3341235	2089075	3770550	359489	2623175	1013071	2779656	2259856	1313828	758181	584591	2063238	5949742		5167722	74567216	91336128	118344640	15293503	117603472	82830408	61356536	22179018
2882	nicotinamide adenine dinucleotide (NAD+)	Cofactors and Vitamins	Nicotinate and Nicotinamide Metabolism	5278	LC/MS Neg	1310	1434	662.102	53-84-9	5893	5681	C00003	HMDB00902	31583							25303																	1699194	1147498	1059305	40325	1549331	189483	1127365	47931
2881	nicotinamide riboside	Cofactors and Vitamins	Nicotinate and Nicotinamide Metabolism	33013	LC/MS Pos Early	100001310	2040	255.098	1341-23-7	439924		C03150	HMDB00855	1109172		937001	1086874	544837	596827	683129	1704176	1251319	688875	380588	82555			160079	168114						259937			1580086	596966	447374	2558845	582107	1062153	1936521	929402
2875	nicotinate	Cofactors and Vitamins	Nicotinate and Nicotinamide Metabolism	1504	LC/MS Pos Early	567	1673	124.039	59-67-6	938	913	C00253	HMDB01488	91217696	12380561		1034813	1056256	4082793	47802368		51429772	37330092	16762068	17774464	14478099	12084503	22642748	1543639	1159364	3127843	375075	1080070		1105590	446995	820314	35784024	11986238	1354086	6091475	2709533	5738006	8490902	22189512
1091	nonadecanoate (19:0)	Lipid	Long Chain Fatty Acid	1356	LC/MS Neg	892	6068	297.28	646-30-0	12591	12071	C16535	HMDB00772	2824379	1918696	1815751	2003374	1383690	1787684	1810110	1898273	1986447	2368631	1783454	3278206	2342404	859500	2591692	1121044	3048288	5192240	1079256	5618122	2119485	2499417	1312397	1932041	54649584	8932691	59035812	115345008	10403466	30197206	14308414	44529576
3827	nornicotine	Xenobiotics	Chemical	38122	LC/MS Pos Early	100002224	2947	149.107	5746-86-1		21108497			233040	203692	221913	167322	178352	234722	154839	159374	199037	270233	193523	248716	238468	183175	223791	182358	166560	1893054	112722	164241	160778	187962		144051	22254596	267003	233070	355986	237206	317275	221767	199714
3832	O-sulfo-L-tyrosine	Xenobiotics	Chemical	45413	LC/MS Neg	100005384	990	260.023		514186	448617			156898	85651	88073	50376	226659	110345	41968	85027	474701	258005	174987	99070	413365	387598	156975	91031	164416	65558		28253	67740	210321	45393	60752	1526591	2071889	903664	272077	1131577	1141770	1804911	2294154
1302	octanoylcarnitine	Lipid	Fatty Acid Metabolism(Acyl Carnitine)	33936	LC/MS Pos Late	100001247	950	288.217	3671-77-0	123701	110274	C02838	HMDB00791	1770733	1036548	1254301	1619450	1216464	1556018	892359	2444276	897479	826642	601787	1023278	496741	511264	498205	565759	592558			350551	153090	1205773	251843		6540125	4678099	2095945	3467901	2501347	8503579	7280383	3009164
1246	oleamide	Lipid	Fatty Acid, Amide	32458	LC/MS Neg	1504	6581	280.265	301-02-0	5283387	4446508	C19670	HMDB02117	2334488	3706207	3730500	1636181	1993870	2398670	2347012	1890211	1866429	2375163	2559280	908803	2141068	1767506	2047387	2157837	2082332	1619419	2445965	2184081	1783651	1691456	1549841	1629098	151546480	209178992	111278176	91706376	303353792	140174720	77763264	285430976
1109	oleate/vaccenate (18:1)	Lipid	Long Chain Fatty Acid	52285	LC/MS Neg	100008930	5655	281.249						453424000	202776976	403267648	88253704	161390112	229235312	50505960	241388896	183850352	806283840	274332736	142880032	76617696	67253752	165979952	35905600	106145568	138903184	79464048	145491328	43894132	72257416	57277900	50926052	10640173056	1856950528	3096996096	9916375040	2522037248	4848968704	3472061952	3858189568
1465	oleoyl ethanolamide	Lipid	Endocannabinoid	38102	LC/MS Neg	1137	6400	324.291	11-58-0;111-58-0	5283454	4446574		HMDB02088	249361		140640		489507		51166	105877		129087		70780	86046		203396		290868	75990		99358					20211734	4826272	9126727	18912736	3030047	9291521	6070776	3833673
1870	oleoyl-arachidonoyl-glycerol (18:1/20:4) [2]*	Lipid	Diacylglycerol	54961	LC/MS Pos Late	100010937	2990	660.556						19617276	2902192	8593814	8451398	5665096	2297231	1824563	15120549	726476	1131021	185816		151619		588736		191957				189315				2129138	2491903	1470899		2371257	1482683	1841732	2074738
1869	oleoyl-linolenoyl-glycerol (18:1/18:3) [2]*	Lipid	Diacylglycerol	54970	LC/MS Pos Late	100010944	2819	634.541															582408															813178	1392595	711405	3269586	1147742	762438		1145624
1867	oleoyl-linoleoyl-glycerol (18:1/18:2) [1]	Lipid	Diacylglycerol	46798	LC/MS Pos Late	100002989	3115	636.556	106292-55-1		23975985			1815833	554871	837284	688982	864924	434802	478549	601910	918721	3493828	1152768	1230666	1824081	1587740	1370823	646754	752975	541624	237043	511936	528125	305366	434733	231267	1309934	1781587	934969	1305957	5536137	1356764	976314	2191892
1314	oleoylcarnitine	Lipid	Fatty Acid Metabolism(Acyl Carnitine)	35160	LC/MS Pos Late	100001501	1423	426.358	38677-66-6	6441392;53477789	21403150		HMDB05065	5461805	2548546	8368568	6112376	6990589	9099387	3119850	4041686	550340	1551042			217866	221656	915757										27370052	12391374	6940814	6388490	5705416	24230474	8123124	9586884
429	ophthalmate	Amino Acid	Glutathione Metabolism	34592	LC/MS Pos Early	100001311	2085	290.135	495-27-2	7018721	7993181		HMDB05765	18425140	20439472	6962399	5224606	8419898	10601847	5548924	27956940	2760012		111430														2779347	5685465	2409316	426424	5950557	2529459	9314442	2155696
368	ornithine	Amino Acid	Urea cycle; Arginine and Proline Metabolism	1493	LC/MS Pos Early	444	2800	133.097	3184-13-2	6262	6026	C00077	HMDB03374	32030308	25680016	27178982	15497173	39289816	29878556	17524448	27717258	92690504	57407092	89803904	65509156	80813800	82947904	131127408	39431896	88844008	100056152	78203816	151933152	44344840	165832272	67933824	92777768	371763360	353414112	317957600	406301056	327201632	296272640	657456256	532392160
2812	orotate	Nucleotide	Pyrimidine Metabolism, Orotate containing	1505	LC/MS Polar	445	1638.1	155.01	50887-69-9	967	942	C00295	HMDB00226	2296210	677571	659342	320994	1801435	915947	1794607	538326	7143561	5857309	7730557	9658595	8485057	5658108	11877342	3258429	683310	3401310	425994	5305722	350740	3402359	386365	1037669	24432338	4120991	3126271	32397010	4249209	13534212	9470060	15456962
143	p-cresol sulfate	Amino Acid	Phenylalanine and Tyrosine Metabolism	36103	LC/MS Neg	100001315	2890	187.007	3233-57-7	4615423	3806480	C01468	HMDB11635	5677398	1886786	1569210	1030722	4379447	852317	161055	666439	2136664	1763783	891422	1524851	643081	205336	722271	314371	465254	412306	146263	120050	789836	623479	36330	53569	20398058	6023943	2389674	1289006	4852060	4074728	1084537	2698604
1078	palmitate (16:0)	Lipid	Long Chain Fatty Acid	1336	LC/MS Neg	424	5618	255.233	57-10-3	985	960	C00249	HMDB00220	713267200	504379808	699331072	363119552	457972800	496911616	306705312	660619392	403670368	1163397376	484933248	468957216	368792736	253546416	430132768	225984224	466732896	607388608	328181280	529098080	255658144	290268992	267466560	285125088	5609981440	1666498432	3102699264	8162093056	1890666752	3264380416	2027129600	3028342272
1245	palmitic amide	Lipid	Fatty Acid, Amide	42095	LC/MS Neg	100003915	6690	254.249	629-54-9	69421	62629			1115799	982799	1144375	632438	728025	553413	627680	767037	591073	588345	489576	558019	641208	600397	719819	591406	550541	521849	581478	549271	440193	487761	518589	516888	12214040	10707238	6029759	5259859	17351910	9172226	6554371	17393744
1079	palmitoleate (16:1n7)	Lipid	Long Chain Fatty Acid	33447	LC/MS Neg	452	5475	253.217	373-49-9	445638	393216	C08362	HMDB03229	26895372	10493876	27269732	7660394	10698432	17927952	8434231	13882283	84117064	150607328	69680360	34032496	27897608	28091392	35186420	9329262	84653224	135391184	27336340	162832736	24769612	124888648	18116112	20317442	9642686464	1002080832	2364674816	11530780672	1473522048	5177504256	2224327424	2487932672
1311	palmitoleoylcarnitine*	Lipid	Fatty Acid Metabolism(Acyl Carnitine)	53223	LC/MS Pos Late	100009406	1357	398.326			28639183			1130903	331431	1490742	1133522	1006441	1051636	418880	1184524	544218	756359	347031			135370	513009		236515								11852079	6924477	4638232	14026940	4656759	13787890	4239826	3589661
1925	palmitoyl dihydrosphingomyelin (d18:0/16:0)*	Lipid	Sphingolipid Metabolism	52434	LC/MS Pos Late	100008954	2290	705.591		9939965	8115586			16645810	4208805	7574850	6065949	8798204	9177675	3567966	8764174	1639213	4727793	675371	2790351	4126533	1238254	4306832	520517	1208719								23895542	19148364	15089096	2259303	12813079	18756444	12258893	13906997
1468	palmitoyl ethanolamide	Lipid	Endocannabinoid	38165	LC/MS Neg	1489	6300	298.275	544-31-0	4671	4509	C16512	HMDB02100	3039183	2964685	3305910	1671671	2282592	2257694	1796172	2878359	349428	645601	363393	556654	629731	272227	686684	384160	989576	763478	527264	950534	434247	515193	355508	346500	32768414	8299739	13760381	43069904	7358285	14426550	9463276	11689263
1901	palmitoyl sphingomyelin (d18:1/16:0)	Lipid	Sphingolipid Metabolism	37506	LC/MS Pos Late	100002107	2168	703.575	6254-89-3	9939941	8115562			123940512	72165360	99632160	95227168	146280496	108934840	49438136	116200512	17627404	53720668	8447343	16015673	13349307	5789972	23209572	3637587	8061765	664510	601552	712399	1579797	3376850	392676	458065	195352800	163123296	106935000	18652420	110600880	230474880	103987624	144800704
1879	palmitoyl-arachidonoyl-glycerol (16:0/20:4) [1]*	Lipid	Diacylglycerol	54957	LC/MS Pos Late	100010924	2916	634.541						2474371	238124	615875	406744				607409	290480	1332545	274976	243093			446597										1265570	837854	512544	336820	807266	802246	606136	848482
1880	palmitoyl-arachidonoyl-glycerol (16:0/20:4) [2]*	Lipid	Diacylglycerol	54958	LC/MS Pos Late	100010925	3015	634.541						25938820	3235884	10821987	10309399	6016392	3519496	2552307	18369652	879009	1163054		183672			663182							76170			2544424	2462104	1907978		2835570	1749637	2617836	2595721
1878	palmitoyl-dihomo-linolenoyl-glycerol (16:0/20:3n3 or 6) [2]*	Lipid	Diacylglycerol	54941	LC/MS Pos Late	100010915	3265	636.556						9028710	2230228	2807024	2259587	1338950	1327494	411372	3235251	765995						185943										1216429	2388102	624113		1336666	921182	820948
1889	palmitoyl-linoleoyl-glycerol (16:0/18:2) [2]*	Lipid	Diacylglycerol	52634	LC/MS Pos Late	100009055	3197	610.541						33228504	6081662	9406856	11887545	7271655	4588956	2577779	13468262	3020507	3472728	630680	358257	3185355	1288627	3660844	269054	440656	620385	324282	290796		877254	215674	459239	15216325	14963179	4732296	1314268	21447466	6843686	5474250	16332349
1882	palmitoyl-oleoyl-glycerol (16:0/18:1) [1]*	Lipid	Diacylglycerol	54943	LC/MS Pos Late	100010916	3562	612.556						1166803								1122048	3924091	512496	1309999	2071886	1442485	1778472	111423	763523								2532496	1108893	446051	670876	2695130	596415	209889	1703161
1883	palmitoyl-oleoyl-glycerol (16:0/18:1) [2]*	Lipid	Diacylglycerol	54942	LC/MS Pos Late	100010917	3695	612.556						19871122	3846657	7388327	7601419	6179553	2916182	2606997	10334555	4779042	5696872	1493143	1788003	4490417	2096693	5469968	1291557	3561602	1951664	808273	997887	750489	1266483	1022120	327269	6643851	6718140	2519681	2099267	9116772	2816086	2430005	6394232
1886	palmitoyl-palmitoyl-glycerol (16:0/16:0) [1]*	Lipid	Diacylglycerol	54991	LC/MS Pos Late	100010947	3568	586.541															1148043			962241		354227		1219762	512865							1398965			267259	1339808	222959	126650	758645
1887	palmitoyl-palmitoyl-glycerol (16:0/16:0) [2]*	Lipid	Diacylglycerol	54990	LC/MS Pos Late	100010948	3734	586.541						1056859	338080	402914	739654	598815			340250	1209838	1722338	119414	378290	830318	192370	627135		1546785	797796							1909792	1242219	620867		2393055	556289		1376562
1310	palmitoylcarnitine	Lipid	Fatty Acid Metabolism(Acyl Carnitine)	44681	LC/MS Pos Late	100000776	1425	400.342	6865-14-1	461	448	C02990	HMDB00222	15512774	4615405	15025913	12111992	8823014	16883846	5569731	8792429	2108976	6021642	998142	1435398	1052394	843021	3436338	392637	1292335	413999		434657	379505	517699		238783	42074056	24848586	14044875	25130976	13066253	47148252	8918763	17255636
2215	palmitoylcholine	Lipid	Fatty Acid Metabolism (Acyl Choline)	52944	LC/MS Pos Late	100009233	1482	342.337		151731	133731					320566					479960	439620	3772311	1282248	439970			328126										524337	153300		1515399		336962	113657	389953
2903	pantothenate	Cofactors and Vitamins	Pantothenate and CoA Metabolism	1508	LC/MS Neg	1024	1498.7	218.103	137-08-6	6613	6361	C00864	HMDB00210	1337904	527807	1069893	892084	3556891	955737	907957	582088	999337	944387	793756	1547945	740520	1004231	996001	556176	143297	261223	50480	1177013	168844	659033	99866	188849	2703710	1684471	614059	6217861	1053398	1519498	1942464	797114
3050	paraxanthine	Xenobiotics	Xanthine Metabolism	18254	LC/MS Pos Early	100000453	1810	181.072	611-59-6	4687	4525	C13747	HMDB01860	14486103	3474931	2416347		5398955	9218459	827686	9259335	17502534	79174072	15373436	1833449	102108360	34502760	5202769	142096640	1583842	4834360	680157		1617878	7736087	394802	1563360	92145824	13122317	4793503	1033323	22409888	23312244	5447137	29269172
1068	pelargonate (9:0)	Lipid	Medium Chain Fatty Acid	12035	LC/MS Neg	437	4798	157.123	112-05-0	8158	4574394	C01601	HMDB00847	4292662	4421144	4424385	2663352	5958256	3645704	2299388	5940746	3034559	4325886	5329191		2482695	2736569	2399753	3955144	3145608			1521964		5161034		1600044	25424208	16771158	9897826	15485002	13496783	18135950	24155612	13587897
1077	pentadecanoate (15:0)	Lipid	Long Chain Fatty Acid	1361	LC/MS Neg	980	5521	241.217	1002-84-2;10002-84-2	13849	13249	C16537	HMDB00826	27288318	18872714	27941982	13792017	18474200	20458770	13573286	20171818	28072284	34597336	20866784	25987924	26805022	23852344	28251484	16267611	45645556	67324144	24255528	56450776	17037424	29455520	19005076	21388868	1769348608	171860224	619105408	2855902720	216396400	804936128	320547936	758359360
117	phenethylamine	Amino Acid	Phenylalanine and Tyrosine Metabolism	12142	LC/MS Pos Early	1207	3065	122.096	64-04-0	1001	13856352	C05332	HMDB02017	198210																	9658927	1683876	7881817					49706404		3617636	68960952	573352	20467872	1417368	1752860
140	phenol sulfate	Amino Acid	Phenylalanine and Tyrosine Metabolism	32553	LC/MS Neg	100001510	2156	172.991	937-34-8	74426	67018	C02180	HMDB60015	977215	409204	606602	280005	1300805	880634	370394	817953	1449726	1515151	1394562	2259187	3788277	1871153	2311133	2086384	293257	252678	147153	93861	340455	1208446	122336	219763	4396701	2724035	2143175	712366	3535517	5160966	3948092	4593092
118	phenylacetate	Amino Acid	Phenylalanine and Tyrosine Metabolism	15958	LC/MS Neg	100000011	2150	135.045	103-82-2	999	10181341	C07086	HMDB00209									3208508	1279044	264204	1690404	373546	925250	2218275	661428									117163	75137						161227
122	phenylacetylglutamine	Amino Acid	Phenylalanine and Tyrosine Metabolism	35126	LC/MS Pos Early	100001417	2145	265.118	28047-15-6	92258	270643	C04148	HMDB06344	2519879	755886	1285903	1216251	3448527	679428	507854	2057267	1022500	627107	571744	681957	141022		82041		461637	278828		84264	279781	503721	102535		9627025	6315022	2204014	2636450	2887610	3023258	5492832	1648941
109	phenylalanine	Amino Acid	Phenylalanine and Tyrosine Metabolism	64	LC/MS Pos Early	460	2878	166.086	63-91-2	6140	5910	C00079	HMDB00159	241718848	175766592	180802656	114814216	188307856	169601632	86925224	246043744	548035072	385118336	369978240	373649728	257810240	186886304	482840768	82501064	218668032	225709104	85093792	289079232	85672280	335819584	70964776	72234640	1827387904	1128577024	685073600	1240058112	1071428160	877473088	1610835200	1075464576
686	phenylalanylalanine	Peptide	Dipeptide	41374	LC/MS Pos Early	100003589	2909	237.123	3918-87-4	6993123;5488196	4589716			947008	1418911	1269940	3109481	1558454	2122924	456223	1444675	96669			161102	713018		840415					177875		310342			5192366	1647987	490458	1585095	2300696	2842700	1368807	469392
690	phenylalanylglycine	Peptide	Dipeptide	41370	LC/MS Pos Early	100003588	2898	223.108	721-90-4	98207	88678			792120	2258267	1368799	1693889	1967066	1388506	849629	2425182	1596841	267090	334449	884917	1642680	415836	5210055		323933	360457		669060		1129704			15526650	9802933	5445675	5553283	7863464	8836106	12442785	3021671
114	phenyllactate (PLA)	Amino Acid	Phenylalanine and Tyrosine Metabolism	22130	LC/MS Polar	100000774	908	165.056	828-01-3	3848	3715	C05607	HMDB00779	315778	119311	104656	79243	50525	91240	277661	58568	2065967	2532720	5349015	5716897	6844951	2241775	3984612	1295073	282225	5369751	217508	3141003	231606	3139093	416614	2413510	28030408	2709492	890985	15425874	1713134	4670446	9792175	52069508
113	phenylpyruvate	Amino Acid	Phenylalanine and Tyrosine Metabolism	566	LC/MS Neg	241	2517.6	163.04	156-06-9	997	972	C00166	HMDB00205									188842	104282	66730	424804	110323	269029	597645	1014552		87633				55680			75897			27000		19339	153554	170997
1063	phosphate	Energy	Oxidative Phosphorylation	42109	LC/MS Pos Early	461	576	98.9842	7664-38-2	1061	1032	C00009	HMDB01429	53971184	39026428	45977268	25669208	37233608	33605052	52471428	52007992	27351824	83836400	160005552	123454120	248645392	106940208	199429952	253191984	17371106	11123102	9631875	4640430	6227121	7085764	5740472	4514773	146999744	148878528	105168640	22881660	102359512	129223936	140324032	83005944
1517	phosphoethanolamine	Lipid	Phospholipid Metabolism	1600	LC/MS Neg	1026	638	140.012	1071-23-4	1015	990	C00346	HMDB00224	51078300	25604230	59287396	34324132	35593056	32181878	22837152	68252120	1851833	1649162	8248636	6427713	2199658	2752345	2984740	13436532	957354	735184	1420538	341533	540477	533544	1045641	1082710	15444732	18279688	25457614	2150008	14587648	6049648	21057716	22376008
1899	phytosphingosine	Lipid	Sphingolipid Metabolism	1510	LC/MS Pos Late	469	1367	318.3	554-62-1	122121	21238683	C12144	HMDB04610	8836705	4055653	20763678	16824664	7937136	12657666	4044449	22748084	1478383	5908816	648380	1027817	215144	112678	2241642		1713466	1908317	161148	873978	274694	233163	176899	185226	41013336	13246990	10741837	37962416	21309728	9655232	27523300	8461682
1206	pimelate (heptanedioate)	Lipid	Fatty Acid, Dicarboxylate	15704	LC/MS Polar	100000101	2745	159.066	111-16-0	385	376	C02656	HMDB00857	106231			72573	158570	55944	96639	90892			81119		107466		77833			167287		202451	83065	161396			452270	374137	150599	2102526	182472	429211	412899	198206
99	pipecolate	Amino Acid	Lysine Metabolism	1444	LC/MS Pos Early	1025	2200	130.086	4043-87-2	849	826	C00408	HMDB00070	6779819	4377357	2874752	2006336	4026976	7660921	2814039	8328794	1956706	26196504	2528398	1102950	5593882	3371843	7974371	13224385	1104128	1956609		16026193		2444243	978315	3120135	28706532	13712453	4374931	67986784	4667720	11485350	24033268	13539474
3336	piperine	Xenobiotics	Food Component/Plant	33935	LC/MS Pos Late	100001267	1168	286.144	94-62-2	638024	553590	C03882	HMDB29377	1154224	20356440	4907825	946135			1751031	3925573	26938504	951227	12998393	1227160			2980944		585113								3293975	9830492	2795072	9674805	219378	789018	9881216	3838953
2026	pregn steroid monosulfate*	Lipid	Steroid	32619	LC/MS Neg	100002067	5000	397.205	1247-64-9		13465233			183471																								647900	65504		15087		155707	150205
2025	pregnen-diol disulfate*	Lipid	Steroid	32562	LC/MS Neg	100001993	3868	238.077						1138051	24807	78894	73478	204054	183226	39519	44974							35071										4350564	109131	37106	54829	207854	530380	713067	154312
369	proline	Amino Acid	Urea cycle; Arginine and Proline Metabolism	1898	LC/MS Pos Early	480	1603	116.071	147-85-3	145742	128566	C00148	HMDB00162	353421120	250479328	291033792	253517632	265894880	404829088	262358192	298237856	659186112	610330304	523533088	525708288	685566208	598630848	985432448	195027600	194172480	342498432	132208608	352805376	117855328	400062080	143468640	148873504	1859007744	914146112	595282304	1311020416	674589504	1120117632	1408303616	1026068864
708	prolylglycine	Peptide	Dipeptide	40703	LC/MS Pos Early	100003674	2136	173.092	2578-57-6	7408076;6426709	4932143											1359340	1151107	1612324	1027961	2910953	953088	6622090	804563	340214	1560430		2171999		1239577			9158691	4426980	4274315	13577935	3908099	3933574	13291852	5449661
1282	propionylcarnitine	Lipid	Fatty Acid Metabolism (also BCAA Metabolism)	32452	LC/MS Pos Early	100001162	2590	218.139	17298-37-2	107738	96904	C03017	HMDB00824	26788704	27250122	77279760	32608382	34537872	27186072	25002596	54036072	32260244	10601087	15480019	9441700	2311493	6736207	7994557	5096254	2464096	1134758	2872226	1683272	1877946	8846854	1829621		139109696	83336040	114309416	14246003	122914200	59567784	566205760	43178584
3045	propyl 4-hydroxybenzoate	Xenobiotics	Benzoate Metabolism	48480	LC/MS Neg	100006205	4794	179.071	94-13-3	7175	6907	D02459,D01422	HMDB32574	1164160	883982	289022	220476	415144	18062696	47332320	8832634		115769					51103	108331		240195			107852			137667	20619638	19993160	118399	35718744	21734404	14574160	6924162	16666956
2826	pseudouridine	Nucleotide	Pyrimidine Metabolism, Uracil containing	33442	LC/MS Neg	821	1100	243.062	1445-07-4	15047	21403010	C02067	HMDB00767	1158264	713965	1107575	1009360	1616888	1397953	469020	792495	1845794	988696	974441	1160500	334020	479900	782832	250990	187795	210585	129885	248981	187093	602798	53371	38488	5896639	2527946	2191174	1887984	2643799	6117626	3621598	2852277
405	putrescine	Amino Acid	Polyamine Metabolism	1408	LC/MS Pos Early	49	3027	89.1073	110-60-1	1045	13837702	C00134	HMDB01414	4702449	3750749	2665724	1164357	1963110	2281928	5505223	2701928	58836932	18047592	42517916	19577964	16853260	11707113	56595864	5275281		1986134	1386422	9684548	226545	7173474	786745	1107504	9526187	5083322	3699511	51582792	8850051	6456739	11371055	2457373
2982	pyridoxal	Cofactors and Vitamins	Vitamin B6 Metabolism	1651	LC/MS Pos Early	491	2343	168.066	65-22-5	1050	1021	C00250	HMDB01545	716126	335414	529323	663154	551845	429275	246247	490144	863115	595857	208631	265509	465876	280900	555853	122106	89008					413931			1436875	708029	334437	455529	1013004	1002063	1047417
53	pyroglutamine*	Amino Acid	Glutamate Metabolism	46225	LC/MS Pos Early	100001540	1900	129.066	2353-44-8	134508	118562			19254010	14774020	33512094	15361733	26439848	46243012	20070974	13318697	8936297	4589092	14173828	10820107	6358309	16897746	13244000	3956658	5364530	4732539	4649978	3196301	3094374	20055306	4097333	1865159	31660340	30047728	38960632	20215508	23777982	63689276	60554336	23096640
869	pyruvate	Carbohydrate	Glycolysis, Gluconeogenesis, and Pyruvate Metabolism	48990	LC/MS Polar	823	1083	87.0088	127-17-3	1060	96901	C00022	HMDB00243	1114640	2173808	3054382	525971	718429	1058558		498638	4460128	4095005	5257978	13307943	8807842	7411833	10576478	6583519	668741	1788443	342612	575728	423207	5951259	1009094	987692	10176151	2629076	2338600	3469895	3299149	27136646	7989041	20486848
3346	quinate	Xenobiotics	Food Component/Plant	18335	LC/MS Polar	100000442	2432.9	191.056	77-95-2	6508	10246715	C00296	HMDB03072	923109	518231	421746	431288	4097488	577888	2104975	918056	1058051	6920455	642018	230666	1873599	551408	104556	1544256	169777	5530322	109744	109994	947603	1148718	97444	518535	31773902	1228929	571593	1434696	2946768	5278296	2569006	2271718
2874	quinolinate	Cofactors and Vitamins	Nicotinate and Nicotinamide Metabolism	1899	LC/MS Pos Early	182	845	168.029	89-00-9	1066	1037	C03722	HMDB00232	722936	192384	267524	188303	526286	785090	124832	325981	952972	268562	295800				136323		102203					219141			2666138	587626	400067		1523470	613054	1545093	428598
2973	retinol (Vitamin A)	Cofactors and Vitamins	Vitamin A Metabolism	1806	LC/MS Pos Late	498	1636	269.226	68-26-8	445354	393012	C00473	HMDB00305	279970		273243					136226	847069	463362	725629														1180960	395760				1193681	479917	278840
888	ribitol	Carbohydrate	Pentose Metabolism	15772	LC/MS Polar	100000406	1789.6	151.061	488-81-3	6912	10254628	C00474	HMDB00508	40593								93985	54195	58189	29204	34195							1301958					214907	73606		8124677	128770	194355	231178	103954
889	ribonate	Carbohydrate	Pentose Metabolism	27731	LC/MS Polar	100001007	2425	165.04	5336-08-03	5460677	4574162	C01685	HMDB00867	984315	406510	1442489	223681	314662	382280	213498	790680	719528	817608	1096436	870415	681724	876630		806485	174465	234949		227623		938953		68572	7770880	4854354	999962	3698338	3994744	4864878	9513795	3049405
887	ribose	Carbohydrate	Pentose Metabolism	1471	LC/MS Polar	914	1508.2	195.051	50-69-1	5779	4470639	C00121	HMDB00283	2484398	482406	952941	839517	1238066	1285953	525069	1728094	4986477	2763876	1268390	781440	231019	287835	1151912	80130	110480	117239		112939	68113	666208			3785020	1602286	619139	1410084	2562512	5309880	2047252	1668057
58	S-1-pyrroline-5-carboxylate	Amino Acid	Glutamate Metabolism	42370	LC/MS Pos Early	35	1528	114.055	2906-39-0	1196	10140206	C04322	HMDB01301		171697			391847	352816		362055	473089	889505	1509455	1483037	822560	1028576	633138	492571	280825	264500		683167		535852			2402678	940477	590107	1761222	1230342	1921806	3279082	1936141
336	S-adenosylhomocysteine (SAH)	Amino Acid	Methionine, Cysteine, SAM and Taurine Metabolism	42382	LC/MS Neg	197	1832.4	383.114	979-92-0	439155	16788012	C00021	HMDB00939	186533	53052	203616	88132	184247	139252	13749	177312																	318562	260273	253498	90221	238102	193648	420838	95687
348	S-methylcysteine	Amino Acid	Methionine, Cysteine, SAM and Taurine Metabolism	39592	LC/MS Pos Early	100002749	1955	119.016	1187-84-4	24417	22826		HMDB02108	1042575	1091743	317916	286202	1369088	2102855	1015339	1648876			73740	118626		97972	215761										1593384	1302706	183117	80176	430535	830408	151889	563071
3351	saccharin	Xenobiotics	Food Component/Plant	21151	LC/MS Neg	100000870	1999.7	181.992	81-07-2	5143	4959	D01085	HMDB29723	15215054	7057288	2554256	2469924	733222	10054301	44755928	626079	281370	176179	309306			62206	372684			494841				798900			1526224	395413	86827		54395	2051242	27431
3700	salicylate	Xenobiotics	Drug	1515	LC/MS Polar	501	802	137.024	69-72-7	338	331	C00805	HMDB01895	290535	390152	179455	178376	404024		183531		452337	373480	723941	338346	363526	424701	414264	240370	155930	1019231		162635	108418	1255271		177168	3971729	1281283	991519	1388576	1505952	2381378	1779817	1603066
4	sarcosine	Amino Acid	Glycine, Serine and Threonine Metabolism	1516	LC/MS Pos Early	1023	1280	90.055	107-97-1	1088	1057	C00213	HMDB00271	2539876	964410	1489244	1059390	916976	850488	1374446	2228537	4104847	2422142	5636090	5481640	4667938	1805309	6813033	1387452									1499026	1811881	554566	1673907	685469	653913	3111847
1212	sebacate (decanedioate)	Lipid	Fatty Acid, Dicarboxylate	32398	LC/MS Neg	100001211	1788	201.113	111-20-6	5192	5004	C08277	HMDB00792	1020530	1069645	1491356	1002033	939502	891999	920012	941083			71562		146945	75597		141483		115852		192964	94570	148876			733171	655458	638765	1671734	631918	766728	762247	706464
913	sedoheptulose	Carbohydrate	Pentose Metabolism	53237	LC/MS Polar	100002619	2255	209.067	3019-74-7	5459879	4573620		HMDB03219	270333		163062		250519	158808		232566	1386892	710492	328669	504961		290169	310215							719897			2470908	1239187	419605	906102	1905081	4171584	1640765	1335234
881	sedoheptulose-7-phosphate	Carbohydrate	Pentose Phosphate Pathway	35649	LC/MS Neg	100001628	599.6	289.033	2646-35-7	616	596	C05382	HMDB01068	492594	280041	463173	176140	282573	338552	341494	637104	44572		469972	416577	201453	121777	175143										3594909	2338365	1949158	266168	4329873	1544307	3280304	1505264
9	serine	Amino Acid	Glycine, Serine and Threonine Metabolism	1648	LC/MS Pos Early	503	1239	106.05	56-45-1	5951	5736	C00065	HMDB00187	74205256	39352488	41452344	30311690	53457484	47277984	30433092	64543252	90115608	86560512	67059240	65251252	35300584	40291616	67422360	23697092	157942224	195526848	103452784	299647872	63446356	230317024	67936840	102537376	978212672	616901504	395809888	984274816	503828320	412145856	861780416	695286528
408	spermidine	Amino Acid	Polyamine Metabolism	485	LC/MS Pos Early	50	3355	146.165	124-20-9	1102	1071	C00315	HMDB01257	38660312	29384580	20434840	7450817	20589316	15699786	10481640	16697335	17157296	3837794	4780185	10297958	3968135	6137339	24373408	1176941	764183	1272649	688568	4001701	1251022	2990655	306683	370643	44692840	29913794	28669762	20709108	47729952	18255316	33454408	8112641
406	spermine	Amino Acid	Polyamine Metabolism	603	LC/MS Pos Late	507	758	203.223	71-44-3	1103	1072	C00750	HMDB01256	4532593	3425183	780444	433042	1385819	770565	732271	1209489	1278027	346335	543672	828956	362609		922183	199723	262684					966344			28145836	33824224	22574716	1842500	48141632	41911168	50920644	9887070
1898	sphinganine	Lipid	Sphingolipid Metabolism	17769	LC/MS Pos Late	313	1413	302.305	3102-56-5	3126	3014	C00836	HMDB00269	2260095	775422	3491048	2413049	3721088	2206227	1000199	4783553	2240545	7736091	735878	2043370	1100431	676160	4028159	282949	3477076	2771759	135355	1228511	249434	841853	390730	232325	55817648	19466192	14094858	102065752	18470308	20072428	29028176	17157344
1917	sphingomyelin (d18:1/14:0, d16:1/16:0)*	Lipid	Sphingolipid Metabolism	42463	LC/MS Pos Late	100004328	1998	675.544		11433862	9608732			3311823	1885901	2954737	2015721	4868825	3695181	1080349	3621682	468523	1665844	131839	421656	621071		788238		374678								15766346	12823637	6512698	1036482	7465003	23665204	10485985	8473796
1926	sphingomyelin (d18:1/15:0, d16:1/17:0)*	Lipid	Sphingolipid Metabolism	52433	LC/MS Pos Late	100006314	2082	689.559	121999-58-4		28532779			2450864	1941581	2530233	2292761	3747664	2041079	957295	2979534	444118	1181991	120578	220421	370463		608896		242188								6562889	7307409	3968030	750518	4489332	9785145	4747191	4755144
1931	sphingomyelin (d18:1/17:0, d17:1/18:0, d19:1/16:0)	Lipid	Sphingolipid Metabolism	52615	LC/MS Pos Late	100008920	2312	717.591	121999-64-2					2598221	1232657	1933257	2209442	3200039	1356009	1060401	3016156	130147	549669					263772										2097377	1480118	1265508		1501303	1990844	1412783	1515331
1903	sphingomyelin (d18:1/18:1, d18:2/18:0)	Lipid	Sphingolipid Metabolism	37529	LC/MS Pos Late	100002106	2167	729.591	108392-10-5	6443882	4947837			806407	747247	688818	931580	1733975	1143167	378261	827248																	2659781	2033424	922923	290520	1092465	5232845	1233898	2738688
1924	sphingomyelin (d18:1/20:0, d16:1/22:0)*	Lipid	Sphingolipid Metabolism	48490	LC/MS Pos Late	100006290	2685	759.638			23113477			4520978	1705436	1962180	4408952	4509034	2091799	1794967	3724679	1178233	2206578	479510	693465	387939	183633	803847										1409276	750037	1039419		655296	2605905	308744	1805802
1921	sphingomyelin (d18:1/20:1, d18:2/20:0)*	Lipid	Sphingolipid Metabolism	48491	LC/MS Pos Late	100006292	2383	757.622	222403-67-0					633431	204863	316791	455554	1137685	376201		491255				172685													771950	653180	257880		390497	1860762	322541	1308779
1923	sphingomyelin (d18:1/22:1, d18:2/22:0, d16:1/24:1)*	Lipid	Sphingolipid Metabolism	48493	LC/MS Pos Late	100006295	2666	785.653			29368329			1125021	608829	826247	386696	1441533	484672		498985		577994					226540										3364541	2389598	1472978		990370	6002121	781058	3672639
1919	sphingomyelin (d18:1/24:1, d18:2/24:0)*	Lipid	Sphingolipid Metabolism	47153	LC/MS Pos Late	100005986	3033	813.684	94359-13-4		24846874			8789879	5493919	5741637	6044739	10951091	3898921	2276578	5877176	2807454	9979612	1290045	2067021	1569576	778156	2856108	444863	1294469					369889			9441803	7978911	6500574	769127	4599894	12719600	2298501	8758407
1920	sphingomyelin (d18:2/16:0, d18:1/16:1)*	Lipid	Sphingolipid Metabolism	42459	LC/MS Pos Late	100004329	2002	701.559						1876505	1129889	1781166	1278314	2859637	2322937	599292	1607852	274790	981708					403130		118784								10383792	9146141	3293158	755175	5165129	16143409	8536029	6106426
1929	sphingomyelin (d18:2/24:1, d18:1/24:2)*	Lipid	Sphingolipid Metabolism	52437	LC/MS Pos Late	100008957	2635	811.669						6037424	2856139	2825446	2554146	9935553	2212289	1395747	5073755	612066	2148057		283155	165828		626820										7194959	5386965	3286541	987839	2996976	9406490	1848335	6120056
1907	sphingosine	Lipid	Sphingolipid Metabolism	17747	LC/MS Pos Late	297	1393	300.29	123-78-4	5353955	4510275	C00319	HMDB00252	14398171	7007950	32391048	21363888	18599300	22869632	6481542	54581160	12675177	81611904	5379176	9547401	2413855	1562080	20470616	624633	12046973	7189400	684102	3267870	957120	2490067	1022637	438840	172066336	76251232	37403908	223057344	67467536	80494208	96250424	48911488
3369	stachydrine	Xenobiotics	Food Component/Plant	34384	LC/MS Pos Early	100001296	1440	144.102	4136-37-2	115244	103115	C10172	HMDB04827	45095736	29319378	32858100	27474612	47912744	66845296	33430278	34712084	6758544	15580312	5904842	4922064	3576747	29230240	3068390	6847866	1421579	3585999	1469310	1601353	2536379	22791668	1714422	1051364	88403680	37070360	40876000	40153944	61447244	126261768	67680304	44564808
1083	stearate (18:0)	Lipid	Long Chain Fatty Acid	1358	LC/MS Neg	439	5872	283.264	57-11-4	5281	5091	C01530	HMDB00827	757247616	550673408	694852480	470368448	593327360	514868640	418978368	664404736	378623744	601340352	469641152	713509440	433122336	568470784	512416224	346806720	355164352	405267456	418068672	429611456	384367808	311426720	334596928	353046592	1688089216	860721664	1428383360	1957201664	993355712	1329693952	861107328	2048390784
1469	stearoyl ethanolamide	Lipid	Endocannabinoid	38625	LC/MS Pos Late	100002254	1787	328.321	111-57-9	27902	25958		HMDB13078	8220885	7757510	7186814	6980445	7910140	7690110	9202197	11784487	637958	1070447	704822	1237739	1266477	840041	1348092	798698	2728785	1986952	709965	1222830	747394	1133977	698152	786316	29130780	32880622	27981186	34521144	17803812	29944318	23101172	17629992
1902	stearoyl sphingomyelin (d18:1/18:0)	Lipid	Sphingolipid Metabolism	19503	LC/MS Pos Late	1538	2400	731.606	85187-10-6;85187-10-6	6453725	4956085	C00550	HMDB01348	15114334	6843592	9945501	16353528	19778728	10977904	8353208	15677016	2164230	2181238	1260832	1722863	835235	503614	1779073										4589683	3064670	3431278	378802	2540398	6908933	1911210	5125686
1891	stearoyl-linoleoyl-glycerol (18:0/18:2) [2]*	Lipid	Diacylglycerol	54947	LC/MS Pos Late	100010921	3762	638.572						29403662	4230361	6658599	8507384	7006940	3918608	2098319	12180874	1565428	1820880			954728	582571	1474384		987869								5684512	4659055	1826914		5763386	1824913	3468659	5560730
1312	stearoylcarnitine	Lipid	Fatty Acid Metabolism(Acyl Carnitine)	34409	LC/MS Pos Late	100001391	1485	428.373	18822-91-8	6426855	21233653		HMDB00848		1384307	3926884	2934084	2777546	5380446	1992546	2452116	554200	1092130	363452	1363365	1091579	612226	1342328	451507	1543901			568880	230656	473071		310104	17981944	11863834	7659509	41534444	6964833	15786009	8623108	8711696
1208	suberate (octanedioate)	Lipid	Fatty Acid, Dicarboxylate	15730	LC/MS Polar	100000016	2577.6	173.082	505-48-6	10457	10025	C08278	HMDB00893	556865	309646	164256	247737	360816	235011	194965	360847	131884	131937	155825	113320	259881	134210	276889	325842	268724	257817	207334	848063	297048	752951	148183	234613	1557695	1196941	553775	7518481	870357	1844146	1615144	1208302
1047	succinate	Energy	TCA Cycle	1437	LC/MS Polar	252	3149	117.019	110-15-6	1110	1078	C00042	HMDB00254	44987164	32374382	29984060	23473572	27178980	20517218	42925172	23930104	193698144	198958496	124807552	103820840	38763012	94606536	70110736	111596456	10872995	53105208	27070220	53700632	16761167	61140432	32200258	26421504	311217408	74921280	88525256	280085984	110941408	148478016	256354624	234896880
3931	succinimide	Xenobiotics	Chemical	41888	LC/MS Polar	100003696	2155	116.035	123-56-8	11439	10955	C07273		200676	235623	233023	116976	213755	235991	245891	184484	222785	232463	256912	198949	233040	163921	715402	186850		111561		132058					327796	199416		477013		179245	257298
1046	succinylcarnitine	Energy	TCA Cycle	37058	LC/MS Pos Early	100001948	2291	262.129						508759	238042	581129	334350	417159	479296	138283	479101	1233127	790316	1589642	1778397	702837	859603	677635	2315211						219678			647868	512188	413400	118159	1017309	838577	1511592	408777
944	sucrose	Carbohydrate	Disaccharides and Oligosaccharides	1519	LC/MS Neg	935	865	341.109	57-50-1	5988	5768	C00089	HMDB00258	11886029	11577565	12194618	13412257	12186351	11066789	11234311	10020723		514887	133516	234083	254945	231578	161441	19638334	2149878	922828	661599	863093	404878	9770120	573448	570896	24554826	50479088	13106286	17296496	10864826	34504672	18150154	12876698
3829	sulfate*	Xenobiotics	Chemical	46960	LC/MS Neg	100002528	616	96.9601	14808-79-8	1118	1086	C00059	HMDB01448	8510502	6616316	7728410	4840394	11664920	7558002	5114745	5602829	56123112	52350604	43225056	39693384	63036976	76600816	20292700	18410116	12680295	13097293	9387450	11191471	9495361	18925554	10609536	7975581	54185864	53111464	29306448	22127024	47810008	53098176	86706416	51952108
3470	tartronate (hydroxymalonate)	Xenobiotics	Bacterial/Fungal	20693	LC/MS Neg	100000840	610	118.999	80-69-3	45	44	C02287	HMDB35227	1155808	500724	1105855	285798	814994	556962	422867	412394			102909	71288					28664	45264				123940			1197504	280785			563950	224027	681758	369189
356	taurine	Amino Acid	Methionine, Cysteine, SAM and Taurine Metabolism	2125	LC/MS Pos Early	512	660	126.022	107-35-7	1123	1091	C00245	HMDB00251	443020960	336244480	516067456	345910656	359992576	349219584	250541392	561114368	321570016	106898672	161897616	107920912	43578604	53660384	94421336	50128652	31765620	19919186	19694052	23100676	29752960	98673856	11740761	6947502	512019008	482025664	428364512	123478712	486254048	470495168	545806272	279228320
3051	theobromine	Xenobiotics	Xanthine Metabolism	18392	LC/MS Pos Early	100000445	1600	181.072	83-67-0	5429	5236	C07480	HMDB02825	20607232	7220403	2841277	7459269	26162740	29027466	6329010	23550184	110515032	290757280	48737800	105227048	414756416	274584736	17092728	363736864	12264442	19103476	1360228	5670144	27974916	87072480	5113261	15980153	67066848	25186596	5542069	8451572	139083312	103960152	71892856	73381040
3052	theophylline	Xenobiotics	Xanthine Metabolism	18394	LC/MS Pos Early	100000437	1870	181.072	58-55-9	2153	2068	C07130	HMDB01889	1470851	1440535	556482		1492387	1608076		1661463	1689822	13341961	3921620		11360479	7046736	817944	30452664		1496962			891996	1501822		725942	4931619	1275571	313060		2683416	1806463	1003745	2138784
266	thioproline	Amino Acid	Tryptophan Metabolism	53231	LC/MS Pos Early	100009232	1250	134.027	34592-47-4	93176;6973609	84120			6664182	2879661	4367818	2630507	4821716	7045886	1037143	5848759																	1454526	7456444	4489086		6032410	479980	24443860
2914	threonate	Cofactors and Vitamins	Ascorbate and Aldarate Metabolism	27738	LC/MS Polar	100001022	2384	135.03	70753-61-6	151152	133224	C01620	HMDB00943	35971220	15858386	36903876	16797312	12536011	11459468	7576437	58932064	19817220	14101597	9560714	10226581	2066893	3873652	4017284	3907403	9290453	5120030	1428100	2275171	4550917	21174144	2020684	856561	106892832	61620704	30403366	16361224	79194696	38999712	169801920	29785244
14	threonine	Amino Acid	Glycine, Serine and Threonine Metabolism	1284	LC/MS Pos Early	564	1514	120.066	72-19-5	6288	6051	C00188	HMDB00167	76133712	42239548	53051536	38857680	51886816	60566312	31121726	86996888	30608966	18996114	13636916	25535054	13911278	10396246	27885894	6573151	64770472	96447536	38429840	156294656	27777688	128395280	25204204	37195692	829389440	426598016	259285056	699155840	388273376	339316160	695990080	450156864
748	threonylphenylalanine	Peptide	Dipeptide	31530	LC/MS Pos Early	100001125	3077	267.134	16875-27-7	4099799;4099798	3313819			1275025	3393351	1812210	2732359	2040307	2431572	1136077	2917560	364736		322239	1403581	6267507	1419702	7736741	6486894	501430					574038			7105887	12987409	7347094	1334674	9313144	4615554	9560488	2095034
2867	thymidine	Nucleotide	Pyrimidine Metabolism, Thymine containing	2183	LC/MS Neg	872	1963.7	241.083	50-89-5	5789	5585	C00214	HMDB00273	107098	67306	58365	102266	91187	99464	168342	117262	106567	120794	58701	630876	522890	311330	4903797	156948	50895	58227	39960	80994	38992	77038	26163	35993	121262	91254	181581	222215	103087	130038	103826	102124
2868	thymine	Nucleotide	Pyrimidine Metabolism, Thymine containing	604	LC/MS Neg	882	1654	125.036	65-71-4	1135	1103	C00178	HMDB00262	92105						143056		385646	261772	318487	416509	700236	403138	1531476	173406	48407	184962		135759		138695			828414	275973	396188	511818	278899	509539	328244	379312
304	tiglylcarnitine	Amino Acid	Leucine, Isoleucine and Valine Metabolism	35428	LC/MS Pos Early	100001597	2962	244.154	64191-86-2	22833596	17216200		HMDB02366				108442	341269		224348																		428969	846332			395897	467975	1603764
387	trans-4-hydroxyproline	Amino Acid	Urea cycle; Arginine and Proline Metabolism	32306	LC/MS Pos Early	1001	1064	132.066	51-35-4	5810	5605	C01157	HMDB00725	20467932	24634376	19912216	25062276	11794399	10183629	12286487	23567552	7138981	6059040	4991384	10627244	1836644	2043762	5152503	2201604	5462869	2853030	1401963	2107071	1067756	2593829	2474690	1403446	29876000	48154376	22046198	9037544	20111688	8336841	38369648	21024086
67	trans-urocanate	Amino Acid	Histidine Metabolism	607	LC/MS Pos Early	537	2285	139.05	104-98-3	736715	643824	C00785	HMDB00301	8919523	1934618	1816312	2156869	4732737	2118945	6392793	2671081	29140882	35639304	25818764	30137956	66668648	51070376	94706664	18260502	241629600	300476608	164383504	188565312	146751968	368578912	187475600	219035872	934551104	796127488	615305024	511182720	747038976	509174240	1438111488	883494720
3933	triethanolamine	Xenobiotics	Chemical	22202	LC/MS Pos Early	100000989	1963	150.112	102-71-6	7618	13835630	C06771	HMDB32538	3861227	2004703	2499048	2447947	5437712	4387668	2077434	3443687	1063161	2584143	4147799	950906	10214936	1062592	1751066	2135418		15472718	1847450	28394068	3686926	447501504	2990835	44213496	32147372	13022801	17874590	147547632	52291992	231470304	42222524	94957256
2895	trigonelline (N'-methylnicotinate)	Cofactors and Vitamins	Nicotinate and Nicotinamide Metabolism	32401	LC/MS Pos Early	100001092	1388	138.055	535-83-1	5570	5369	C01004	HMDB00875	2920198	713687	1482995	549110	4534693	2621780	703999	2018034	1162767	28560362	606963	452033	5278151	3381384	541172	5493023	427779	1080305	304469	243542	870361	2514659	340827	1271104	14437237	2978078	2510255	2126201	8527471	10091891	5966534	9700298
1520	trimethylamine N-oxide	Lipid	Phospholipid Metabolism	40406	LC/MS Pos Early	100003397	2100	76.0757	1184-78-7	1145	1113	C01104	HMDB00925	2008464	3190976	3076235	1475559	5672817	2553352	450765	13979911	11773548	2654570	2065742	2028472	2183432	1633419	1892028	1508359	1553417	615020	751372	729385	848126	1984686	894881	831320	9015571	12650784	6306576	2186130	9706560	8147877	21913180	11417727
223	tryptamine	Amino Acid	Tryptophan Metabolism	6104	LC/MS Pos Early	1095	3062	161.107	61-54-1	1150	1118	C00398	HMDB00303																		1085685		714004		1227961			6246435		284132	6771094		1706948	101288	184973
220	tryptophan	Amino Acid	Tryptophan Metabolism	54	LC/MS Pos Early	565	2986	205.097	73-22-3	6305	6066	C00078	HMDB00929	23229848	9301940	14862226	9159164	12643835	14444371	5135143	18797916	21759766	12298875	6950206	7546235	8243241	6242936	12805998	1760435	13709445	25833770	8364306	30669946	6940525	26695792	5881584	8357383	206926464	76639440	44884456	169591920	79237960	65147996	122202040	91025528
254	tryptophan betaine	Amino Acid	Tryptophan Metabolism	37097	LC/MS Pos Early	100001743	2673	247.144	20671-76-5	442106	390633	C09213	HMDB61115	6977901	6379789	10086668	12871175	32338504	5450528	8868516	12341474	11946988	2116644	2857433	3432464	4757408	947629	5107788	1698994	1350781	455880	286087	799899	2220535	2434164	1216994	101810	26064586	34644476	11519870	9996807	40090596	21860592	88213208	14751048
130	tyramine	Amino Acid	Phenylalanine and Tyrosine Metabolism	1603	LC/MS Pos Early	1133	2540	138.091	60-19-5	5610	5408	C00483	HMDB00306	183372	61693	55612	81612					80222	48071	4653352			99418	83949		210885	15158925	3332154	27397822	816003	25059412	707704	427180	49021108	312636	4750035	122688968	1988141	21818120	2570079	910833
124	tyrosine	Amino Acid	Phenylalanine and Tyrosine Metabolism	1299	LC/MS Pos Early	815	2430	182.081	60-18-4	6057	5833	C00082	HMDB00158	90425120	44019168	57379872	36759056	58895392	47916968	29045736	71743784	199485392	256058416	242538400	226919952	123166264	113133904	230869344	79393392	55875056	95948120	28384002	112370624	31149664	131403328	22819716	27272186	655365056	379746400	200012080	516387968	326216704	316485472	426608544	369130784
772	tyrosylglycine	Peptide	Dipeptide	41375	LC/MS Pos Early	100003598	2439	239.103	673-05-5	259323	227627			366751	550701	466254	766495	608910	669202	432580	733664	643176	616940	493215	1283295	1382854	484267	4445768					220244		439756			5093455	4617685	1489148	2542436	4043605	3050400	3184324	1279603
990	UDP-galactose	Carbohydrate	Nucleotide Sugar	15860	LC/MS Polar	100000298	4000	565.048	2956-16-3;91183-98-1;137868-52-1	18068	17069	C00052	HMDB00302	202559	66716	109252	116453	112410	109720	77704	300134																			77850
986	UDP-glucose	Carbohydrate	Nucleotide Sugar	32344	LC/MS Polar	1096	3950	565.048	117756-22-6	8629	8308	C00029	HMDB00286	677414	228197	327348	284697	281230	285238	263330	739602																			269949			53443
991	UDP-glucuronate	Carbohydrate	Nucleotide Sugar	2763	LC/MS Neg	1097	588	579.027	28053-08-9;63700-19-6	17473	16522	C00167	HMDB00935	942350	511486	569541	181674	639863	937127	193490	1185597																	577723	649556	568517		1124529	221615	748503	16750
1070	undecanoate (11:0)	Lipid	Medium Chain Fatty Acid	12067	LC/MS Neg	889	5219.2	185.155	334-48-5	8180	7888	C17715	HMDB00947	2496587	1620199	2153353	1619255	2591637	2106222	1889833	1935044	2316454	2477669	1882306	1855614	2088719	2129726	2117719	1867096	2153917	1726254	2412043	1602940	1725620	2731581	2026085	1254330	13207973	3318870	4028422	13818981	3181861	5091788	4552664	4135867
2825	uracil	Nucleotide	Pyrimidine Metabolism, Uracil containing	605	LC/MS Polar	825	1089.7	111.02	66-22-8	1174	1141	C00106	HMDB00300	1166666	330759	280848	213893	245623	186267	1865422	321539	11206991	3423407	6744695	5310091	7068019	2981617	12223875	652195	556838	547069	433051	643708	1143869	2175702		197780	13104555	3535925	4266299	4537879	4283161	17448912	4683505	5878901
2745	urate	Nucleotide	Purine Metabolism, (Hypo)Xanthine/Inosine containing	1604	LC/MS Neg	1134	757.1	167.021	69-93-2;120K5305	1175		C00366	HMDB00289	12409294	28235164	27073376	14107729	28431610	30146252	38666020	17269294	129107000	25432322	166488224	132881832	178485792	129342696	224325392	125966552	45734488	4518185	19995432	12977379	23794568	79786696	19317684	10448441	59476800	213115696	174340992	55524100	181123488	231250960	355250368	146378288
366	urea	Amino Acid	Urea cycle; Arginine and Proline Metabolism	1670	LC/MS Pos Early	533	700	121.072	57-13-6	1176	1143	C00086	HMDB00294	38830428	69658600	68548216	26034150	62187336	51393156	47254532	66985220	175345376	135729280	208060432	180020464	10264207	120178416	136875248	267772288	111199152	76254512	62631992	32309526	70421608	186626512	76848352	63131600	583505664	751674688	485897728	135524832	648135744	464921440	1360687232	709521024
2824	uridine	Nucleotide	Pyrimidine Metabolism, Uracil containing	606	LC/MS Neg	535	1457.6	243.062	58-96-8	6029	5807	C00299	HMDB00296	52517040	23805028	41679736	30720506	42817480	35320224	17589388	41209704	33929688	21671764	13783477	17730184	3972432	4369829	16918128	1762658	3810508	1369638	936557	1275816	1732941	9895018	163969	82890	66254936	31856040	31972090	9239957	43633456	39550216	46749232	23488448
2821	uridine 3'-monophosphate (3'-UMP)	Nucleotide	Pyrimidine Metabolism, Uracil containing	39764	LC/MS Polar	106	3800	323.029	35170-0-7;35170-03-7	101543	91753	C01368				223053	179632	285006	165721		122959							162601										494721	310239	168364				204394
2819	uridine 5'-monophosphate (UMP)	Nucleotide	Pyrimidine Metabolism, Uracil containing	2856	LC/MS Polar	869	4150	323.029	3387-36-8	6030	1399139	C00105	HMDB00288	310970	187146	202362	188113	198931	175543	230178	414332																	578675	467605	876744	52869	408860	407151
310	valine	Amino Acid	Leucine, Isoleucine and Valine Metabolism	1649	LC/MS Pos Early	566	2479	118.086	72-18-4	6287	6050	C00183	HMDB00883	126575880	71315640	66160772	44409348	106073832	133437776	48743548	109244024	43866120	28183164	19039120	23534196	33809116	13804733	38075496		54699004	88848408	32000032	123113464	23303580	117894488	21821360	26334448	827806592	402283648	192326496	580920384	337614240	339969088	633653760	362821536
786	valylglutamine	Peptide	Dipeptide	42079	LC/MS Pos Early	100003640	2295	246.145	42854-54-6	5253209	4419671			2370985	2467748	1810185	5158655	4022988	3186839	1247956	5496224	132981				302734		411030		119130	263896		387425		315339			3017156	1981912	912418	3368283	2559809	2503942	1511041	337724
787	valylglycine	Peptide	Dipeptide	40475	LC/MS Pos Early	100003641	2444	175.108	686-43-1	136487	120256		HMDB29127	2147387	3725578	2444991	3590096	3460779	3587972		5557488					544034							1605810					8236181	4152925	2128451	8712542	5325354	4273322	3939524	1747096
790	valylleucine	Peptide	Dipeptide	39994	LC/MS Pos Early	100003210	3138	231.17	22906-55-4	352039	312586		HMDB29131	5056487	9116707	6441130	11985390	7909809	11301613	3546691	11794786	189830				640534		1023351		220983			249152		355130			5224083	3750203	981997	2147300	4311302	3591243	2115370	486736
206	vanillic alcohol sulfate	Amino Acid	Phenylalanine and Tyrosine Metabolism	48733	LC/MS Neg	100006125	1808	233.013	754920-02-0																													211844	67319	15199		69235	358990	149214	91079
3156	vanillin	Xenobiotics	Food Component/Plant	37442	LC/MS Neg	100002051	2311.9	151.04	121-33-5	1183	13860434	C00755	HMDB12308	347130	909173	821965		1164068																318528			340103	8650845	5821483	2404859	5035427	8443795	7175652	6284143	4983321
156	vanillylmandelate (VMA)	Amino Acid	Phenylalanine and Tyrosine Metabolism	1567	LC/MS Neg	1111	941	197.046	55-10-7	1245	1207	C05584	HMDB00291											41105														34543	40121			30851	26376	62600	37401
2738	xanthine	Nucleotide	Purine Metabolism, (Hypo)Xanthine/Inosine containing	3147	LC/MS Neg	1004	910	151.026	69-89-6	1188	1151	C00385	HMDB00292	21726482	5742234	9605339	5181761	7769443	7651125	6945765	8443668	41202420	28549374	22308696	27742016	15217834	11425603	31604772	1732964	4172553	3563470	3027294	6026647	3581088	15855566	595867	808157	56185252	23876812	19730288	23493924	21087344	59156196	23600156	32117300
2740	xanthosine	Nucleotide	Purine Metabolism, (Hypo)Xanthine/Inosine containing	15136	LC/MS Neg	100000299	1075	283.068	146-80-5	64959	58484	C01762	HMDB00299	469090	280022	349568	580922	442974	122542	419412	417572	409808	162812	150391	275013	234945	222154	500209	69028	43744	76263	45350	51736	64098	170980		13858	973307	800939	583434	412343	611172	1346718	812323	725954

## Sheet: ScaledImpData
													SAMPLE_NAME	IMPE-01212	IMPE-01213	IMPE-01214	IMPE-01215	IMPE-01216	IMPE-01217	IMPE-01218	IMPE-01219	IMPE-01220	IMPE-01221	IMPE-01222	IMPE-01223	IMPE-01224	IMPE-01225	IMPE-01226	IMPE-01227	IMPE-01228	IMPE-01229	IMPE-01230	IMPE-01231	IMPE-01232	IMPE-01233	IMPE-01234	IMPE-01235	IMPE-01236	IMPE-01237	IMPE-01238	IMPE-01239	IMPE-01240	IMPE-01241	IMPE-01242	IMPE-01243
													SAMPLE_ID	2991992	2991993	2991994	2991995	2991996	2991997	2991998	2991999	2992000	2992001	2992002	2992003	2992004	2992005	2992006	2992007	2992008	2992009	2992010	2992011	2992012	2992013	2992014	2992015	2992016	2992017	2992018	2992019	2992020	2992021	2992022	2992023
													CLIENT_IDENTIFIER	HF1_Bronchosorp	HF2_Bronchosorp	HF3_Bronchosorp	HF4_Bronchosorp	HF5_Bronchosorp	HF6_Bronchosorp	HF7_Bronchosorp	HF8_Bronchosorp	HF1_Sputum	HF2_Sputum	HF3_Sputum	HF4_Sputum	HF5_Sputum	HF6_Sputum	HF7_Sputum	HF8_Sputum	HF1_NL	HF2_NL	HF3_NL	HF4_NL	HF5_NL	HF6_NL	HF7_NL	HF8_NL	HF1_Nasosorp	HF2_Nasosorp	HF3_Nasosorp	HF4_Nasosorp	HF5_Nasosorp	HF6_Nasosorp	HF7_Nasosorp	HF8_Nasosorp
													CLIENT_MATRIX	Bronchosorption strips	Bronchosorption strips	Bronchosorption strips	Bronchosorption strips	Bronchosorption strips	Bronchosorption strips	Bronchosorption strips	Bronchosorption strips	Induced sputum	Induced sputum	Induced sputum	Induced sputum	Induced sputum	Induced sputum	Induced sputum	Induced sputum	Nasal lavage	Nasal lavage	Nasal lavage	Nasal lavage	Nasal lavage	Nasal lavage	Nasal lavage	Nasal lavage	Nasosorption strips	Nasosorption strips	Nasosorption strips	Nasosorption strips	Nasosorption strips	Nasosorption strips	Nasosorption strips	Nasosorption strips
													GROUP_NUMBER	2	2	2	2	2	2	2	2	3	3	3	3	3	3	3	3	4	4	4	4	4	4	4	4	1	1	1	1	1	1	1	1
													SUBJECT_ID	HF1	HF2	HF3	HF4	HF5	HF6	HF7	HF8	HF1	HF2	HF3	HF4	HF5	HF6	HF7	HF8	HF1	HF2	HF3	HF4	HF5	HF6	HF7	HF8	HF1	HF2	HF3	HF4	HF5	HF6	HF7	HF8
PATHWAY_SORTORDER	BIOCHEMICAL	SUPER_PATHWAY	SUB_PATHWAY	COMP_ID	PLATFORM	CHEMICAL_ID	RI	MASS	CAS	PUBCHEM	CHEMSPIDER	KEGG	Group HMDB_ID	Bronchosorption strips	Bronchosorption strips	Bronchosorption strips	Bronchosorption strips	Bronchosorption strips	Bronchosorption strips	Bronchosorption strips	Bronchosorption strips	Induced sputum	Induced sputum	Induced sputum	Induced sputum	Induced sputum	Induced sputum	Induced sputum	Induced sputum	Nasal lavage	Nasal lavage	Nasal lavage	Nasal lavage	Nasal lavage	Nasal lavage	Nasal lavage	Nasal lavage	Nasosorption strips	Nasosorption strips	Nasosorption strips	Nasosorption strips	Nasosorption strips	Nasosorption strips	Nasosorption strips	Nasosorption strips
1592	1,2-dilinoleoyl-GPC (18:2/18:2)	Lipid	Phospholipid Metabolism	52603	LC/MS Pos Late	100008903	2006	782.569	998-06-1	5288075	4450312			2.2671	1	1.6464	0.8639	2.0971	1.6765	0.4752	2.1495	0.0683	0.6977	0.054	0.0664	0.069	0.0224	0.115	0.0224	0.0224	0.0224	0.0224	0.0224	0.0224	0.0224	0.0224	0.0224	1.7472	1.146	0.5431	0.0742	2.0895	1.9524	1.1542	1.1465
1530	1,2-dioleoyl-GPC (18:1/18:1)*	Lipid	Phospholipid Metabolism	52457	LC/MS Pos Late	100008905	2346	786.601	4235-95-4	10350317	8525772			8.6924	5.5649	6.9598	6.3279	11.6928	4.6066	4.7539	9.1541	0.3986	1.4391	0.3777	0.5609	0.2677	0.1067	0.5596	0.0556	0.1596	0.009	0.0433	0.0436	0.0365	0.0547	0.0352	0.0366	4.77	5.0453	4.1733	0.4569	4.41	4.9531	2.6269	4.0696
1575	1,2-dioleoyl-GPE (18:1/18:1)	Lipid	Phospholipid Metabolism	52609	LC/MS Pos Late	100008906	2485	744.554	4004-05-01	9546757	7825707			5.7386	2.286	5.042	4.2733	8.2035	2.4707	1.9403	7.6827	1.1223	4.3279	0.4308	0.5195	0.3	0.0536	0.8431	0.0536	0.1019	0.0536	0.0536	0.0536	0.0536	0.0536	0.0536	0.0536	0.6115	1	1.4034	0.0536	0.2993	0.6829	0.2745	0.7459
1522	1,2-dipalmitoyl-GPC (16:0/16:0)	Lipid	Phospholipid Metabolism	19130	LC/MS Pos Late	100000657	2365	734.569	63-89-8	452110	398235		HMDB00564	10.8405	3.0014	19.1851	8.1109	4.4848	5.2488	4.0009	18.1851	10.0562	52.8006	16.1842	8.3882	0.4802	0.3011	18.3594	0.0583	0.0869	0.1369	0.0607	0.0139	0.1465	0.0624	0.0438	0.0686	1.3386	1.0691	0.9236	0.1493	0.9309	1.4523	0.5746	0.8728
3055	1,3-dimethylurate	Xenobiotics	Xanthine Metabolism	32391	LC/MS Neg	100001106	1671.4	195.052	944-73-0	70346	63527		HMDB01857	0.8898	0.8898	0.8898	0.8898	0.8898	0.8898	0.8898	0.8898	0.8898	0.8898	0.8898	0.8898	0.8898	1.1102	0.8898	0.8898	0.8898	0.8898	0.8898	0.8898	0.8898	0.8898	0.8898	0.8898	0.8898	0.8898	0.8898	0.8898	0.8898	0.8898	0.8898	0.8898
850	1,5-anhydroglucitol (1,5-AG)	Carbohydrate	Glycolysis, Gluconeogenesis, and Pyruvate Metabolism	20675	LC/MS Neg	100000580	802	163.061	154-58-5	64960		C07326	HMDB02712	1.0324	1.8051	2.665	0.9676	1.3504	2.6317	0.5637	0.8787	1.9704	0.3698	1.1769	0.9335	0.3878	0.6344	0.5843	0.2325	0.5847	0.1869	0.3008	0.2097	0.1944	1.276	0.2899	0.1027	2.7974	4.8658	3.8889	1.5075	1.5081	5.5795	5.7203	2.0296
3056	1,7-dimethylurate	Xenobiotics	Xanthine Metabolism	34400	LC/MS Neg	100001399	1578.6	195.052	33868-03-0	91611	82720	C16356	HMDB11103	0.4021	0.2714	0.2714	0.2714	0.2714	0.2714	0.2714	0.2714	1	1.8974	0.2714	0.2714	4.458	2.3372	0.5064	2.2416	0.2714	0.2714	0.2714	0.2714	0.2714	0.2714	0.2714	0.2714	1.3003	0.2714	0.2714	0.2714	0.4313	0.8002	0.2714	0.2714
1821	1-(1-enyl-oleoyl)-2-linoleoyl-GPE (P-18:1/18:2)*	Lipid	Lysoplasmalogen	54999	LC/MS Pos Late	100009003	2324	726.543						0.2502	0.2502	0.2502	0.2502	0.2502	0.2502	0.2502	0.2502	0.2502	1.2279	0.2502	0.3708	0.2502	0.2502	0.3228	0.2502	0.2502	0.2502	0.2502	0.2502	0.2502	0.2502	0.2502	0.2502	1	1.1917	1.2465	0.2502	0.5213	1.4727	0.3733	1.5102
1820	1-(1-enyl-oleoyl)-2-oleoyl-GPE (P-18:1/18:1)*	Lipid	Lysoplasmalogen	54691	LC/MS Pos Late	100010839	2534	728.559			24769325		HMDB11441	2.3791	0.9976	2.5064	2.0013	1.8488	1.0024	1.0244	2.471	1.1872	0.9931	0.0566	0.3772	0.4105	0.1626	0.6515	0.0566	0.0566	0.0566	0.0566	0.0566	0.0566	0.0566	0.0566	0.0566	0.603	1.3764	0.9088	0.0566	0.4178	1.2281	0.1745	1.0658
1817	1-(1-enyl-oleoyl)-GPE (P-18:1)*	Lipid	Lysoplasmalogen	44621	LC/MS Pos Late	100005372	1566	464.314						1.6827	0.8022	1.5144	0.5867	0.5638	1.1139	0.2579	1.3589	0.1286	0.8861	0.3557	0.0325	0.0275	0.0275	0.1634	0.0275	0.0275	0.0275	0.0275	0.0275	0.0275	0.0275	0.0275	0.0275	5.007	3.0511	1.2215	0.0352	4.3641	2.7058	4.3598	2.3595
1805	1-(1-enyl-palmitoyl)-2-arachidonoyl-GPC (P-16:0/20:4)*	Lipid	Plasmalogen	52689	LC/MS Pos Late	100009014	2154	766.575			24767495			1.9217	0.7748	1.9674	1.8673	1.75	1.2949	0.892	2.1839	0.246	2.5862	0.1155	0.3109	0.0519	0.0519	0.4656	0.0519	0.0519	0.0519	0.0519	0.0519	0.0519	0.0519	0.0519	0.0519	1.3088	0.9119	0.8579	0.1377	0.5687	1.5244	1.0881	1.4266
1797	1-(1-enyl-palmitoyl)-2-arachidonoyl-GPE (P-16:0/20:4)*	Lipid	Plasmalogen	52673	LC/MS Pos Late	100009002	2270	724.528			24769238			6.2592	3.0679	4.9875	5.313	5.5033	3.4792	2.4752	5.0836	1.6669	2.1475	0.4584	0.7336	0.3771	0.2547	0.6546	0.1106	0.2092	0.03	0.0506	0.03	0.0538	0.1285	0.0427	0.0597	1.4132	1.53	2.3544	0.1799	1	1.5832	0.7559	1.7025
1806	1-(1-enyl-palmitoyl)-2-linoleoyl-GPC (P-16:0/18:2)*	Lipid	Plasmalogen	52682	LC/MS Pos Late	100009009	2226	742.575			24767486			1.6924	0.5665	1	0.7861	1.311	1.0731	0.4083	0.8893	0.0543	0.0543	0.0543	0.2369	0.5053	0.194	0.308	0.0543	0.0543	0.0543	0.0543	0.0543	0.0543	0.0543	0.0543	0.0543	4.9389	3.0011	1.7779	0.2389	1.6711	6.6841	2.0012	3.1715
1794	1-(1-enyl-palmitoyl)-2-linoleoyl-GPE (P-16:0/18:2)*	Lipid	Plasmalogen	52677	LC/MS Pos Late	100009069	2351	700.528			24769229			2.1006	0.8574	1.0249	1.4857	1.7051	1.2475	0.7253	1	0.758	0.6006	0.1193	0.606	0.9563	0.2608	0.3924	0.1193	0.1251	0.1193	0.1193	0.1193	0.1193	0.1193	0.1193	0.1193	1.9918	2.1705	2.1203	0.1193	1.1171	2.8362	0.6415	1.6717
1799	1-(1-enyl-palmitoyl)-2-oleoyl-GPC (P-16:0/18:1)*	Lipid	Plasmalogen	52478	LC/MS Pos Late	100009007	2443	744.59						1.9746	0.5459	2.0594	1.4087	1.6648	0.8195	0.5977	1.4603	0.2391	1.5715	0.1513	0.5158	0.5388	0.1659	0.7208	0.1353	0.0807	0.0807	0.0807	0.0807	0.0807	0.0807	0.0807	0.0807	2.5365	2.9493	1.633	0.1925	1	3.3238	1.0959	2.4374
1793	1-(1-enyl-palmitoyl)-2-oleoyl-GPE (P-16:0/18:1)*	Lipid	Plasmalogen	52477	LC/MS Pos Late	100009005	2600	702.543			24769228			3.0427	1.0727	2.3333	3.078	2.5692	1.617	1.293	2.5657	1.3807	1.1495	0.3204	0.7431	0.7212	0.2914	0.6297	0.1183	0.2413	0.0164	0.0164	0.0164	0.0198	0.0774	0.0164	0.0164	0.9475	1.5686	1.1941	0.0495	0.5536	1.1106	0.3124	1.0525
1795	1-(1-enyl-palmitoyl)-2-palmitoyl-GPC (P-16:0/16:0)*	Lipid	Plasmalogen	52716	LC/MS Pos Late	100009162	2454	718.575		11146967	9322076			3.4363	0.0626	4.3969	2.823	3.5486	2.2141	1.7532	5.0838	2.1243	4.7739	1.2062	0.4459	0.0881	0.102	1.1207	0.0626	0.0626	0.0626	0.0626	0.0626	0.0626	0.0626	0.0626	0.0626	0.9062	0.8948	0.963	0.0916	0.3164	1	0.362	0.9135
1814	1-(1-enyl-palmitoyl)-GPC (P-16:0)*	Lipid	Lysoplasmalogen	52474	LC/MS Neg	100002875	6300	554.346		10917802	9093054			0.959	0.1658	1.447	0.1658	0.1658	0.1658	0.1658	0.8992	0.1658	5.5185	0.2246	0.1658	0.1658	0.1658	0.4706	0.1658	0.1658	0.1658	0.1658	0.1658	0.1658	0.1658	0.1658	0.1658	4.7479	1	0.1658	0.1658	0.5866	1.5019	3.5668	1.869
1815	1-(1-enyl-palmitoyl)-GPE (P-16:0)*	Lipid	Lysoplasmalogen	39270	LC/MS Pos Late	100003000	1558	438.298			10471193			1.9789	1.2739	1.7372	1	0.5996	2.1937	0.3761	1.6086	0.124	0.8183	0.374	0.0656	0.0192	0.0297	0.2374	0.0192	0.0504	0.0192	0.0192	0.0192	0.0192	0.0208	0.0192	0.0192	5.0007	2.769	1.351	0.1041	4.1944	2.6235	4.0577	1.8424
1809	1-(1-enyl-stearoyl)-2-arachidonoyl-GPE (P-18:0/20:4)*	Lipid	Plasmalogen	52475	LC/MS Pos Late	100008999	2511	752.559		9547058	7826008		HMDB05779	3.7525	1.5541	3.2559	3.8533	4.1983	1.8528	1.8666	3.1858	1.5479	2.87	0.4717	0.8484	0.4879	0.3647	0.9558	0.1639	0.2822	0.0416	0.0416	0.0416	0.0416	0.1082	0.0416	0.0416	0.7666	1	1.599	0.0942	0.3697	1.3861	0.3298	1.0794
1802	1-(1-enyl-stearoyl)-2-linoleoyl-GPE (P-18:0/18:2)*	Lipid	Plasmalogen	52748	LC/MS Pos Late	100009225	2633	728.559			24769261			2.2493	0.5321	1.2556	1.4121	3.0749	0.927	0.6371	0.8705	1	1.9621	0.0527	0.6908	1.1496	0.493	0.5765	0.0527	0.426	0.0527	0.0527	0.0527	0.0527	0.0527	0.0527	0.0527	1.5959	2.4813	2.3856	0.0527	0.7376	3.6349	0.4509	1.6379
1801	1-(1-enyl-stearoyl)-2-oleoyl-GPE (P-18:0/18:1)	Lipid	Plasmalogen	52614	LC/MS Pos Late	100008919	2950	730.575	144371-68-6		24769260			2.0989	0.4384	1.8514	2.4028	2.5226	1.0628	0.9642	1.6176	1.6305	2.1336	0.5011	0.9249	0.857	0.4045	1.1799	0.1219	0.4005	0.1219	0.1219	0.1219	0.1219	0.1219	0.1219	0.1219	0.5147	1.2878	1.0358	0.1219	0.3774	1.4437	0.2607	0.7994
1819	1-(1-enyl-stearoyl)-GPE (P-18:0)*	Lipid	Lysoplasmalogen	39271	LC/MS Pos Late	100003001	1649	466.329						1.6502	1.004	1.5295	1	0.6206	1.8885	0.4373	1.3528	0.1118	0.8276	0.3376	0.0787	0.0438	0.0296	0.3044	0.0226	0.0751	0.0226	0.0226	0.0226	0.0226	0.0226	0.0226	0.0226	4.1051	3.0575	1.568	0.0772	3.2375	4.2233	3.2738	2.1134
1710	1-arachidonoyl-GPC (20:4n6)*	Lipid	Lysolipid	33228	LC/MS Pos Late	100001551	1460	544.34			21403155	C05208	HMDB10395	0.1075	0.1075	0.1075	0.1075	0.1075	0.3805	0.1075	0.1075	1.1192	8.3759	3.1601	0.8808	0.1075	0.2229	0.3617	0.1075	0.1075	0.1075	0.1075	0.1075	0.1075	0.1075	0.1075	0.1075	2.9132	0.1228	0.1075	1.7726	0.7565	3.2084	3.0965	0.1075
1736	1-arachidonoyl-GPE (20:4n6)*	Lipid	Lysolipid	35186	LC/MS Neg	100001571	5874	500.278		42607465	21403171		HMDB11517	2.779	0.4221	1	0.7347	1.174	0.3395	0.6612	1.0116	0.3395	3.523	0.3395	0.3395	0.3395	0.3395	0.7511	0.3395	0.3395	0.3395	0.3395	0.3395	0.3395	0.3395	0.3395	0.3395	4.2142	0.3395	0.8606	0.3395	0.531	2.8037	1.6005	0.3395
1757	1-arachidonoyl-GPI (20:4)*	Lipid	Lysolipid	34214	LC/MS Neg	100001654	5482	619.289					HMDB61690	0.9548	0.5193	1.0435	0.5193	0.5193	0.5193	0.5193	0.92	0.5193	10.4657	2.3309	0.9565	0.5193	0.5193	0.8914	0.5193	0.5193	0.5193	0.5193	0.5193	0.5193	0.5193	0.5193	0.5193	0.5193	0.5193	0.5193	0.5193	0.5193	4.8014	1.9991	0.5193
1843	1-arachidonylglycerol (20:4)	Lipid	Monoacylglycerol	34397	LC/MS Neg	100001433	6450	303.233	35474-99-8	5282281	4445452	C13857	HMDB11572	2.0399	1.3301	2.6673	1	3.2287	4.4506	0.5164	2.5637	0.0649	0.2706	0.0972	0.0649	0.0649	0.0649	0.0649	0.0649	0.0649	0.0649	0.0649	0.0649	0.0649	0.0649	0.0649	0.0649	1.4643	0.2262	0.794	0.0649	0.8543	2.4164	0.0649	0.55
1850	1-dihomo-linolenylglycerol (20:3)	Lipid	Monoacylglycerol	48341	LC/MS Neg	100006121	6220	305.249						2.0808	2.8517	2.229	0.617	1.9121	4.9021	0.4777	1.4609	0.1121	0.257	0.1121	0.1121	0.1121	0.1121	0.1121	0.1121	0.1121	0.1121	0.1121	0.1121	0.1121	0.1121	0.1121	0.1121	1.435	0.9308	0.8947	0.1121	1	2.128	0.3571	0.5353
1848	1-docosahexaenoylglycerol (22:6)	Lipid	Monoacylglycerol	35153	LC/MS Neg	100001481	6150	309.222			10477810		HMDB11587	2.8979	1.9076	3.785	1.6303	2.5681	5.713	1.0951	5.8011	0.1434	0.2223	0.0873	0.0873	0.0873	0.0873	0.0873	0.0873	0.0873	0.0873	0.0873	0.0873	0.0873	0.0873	0.0873	0.0873	0.6676	0.2503	0.415	0.0873	0.3727	1	0.0873	0.4312
1842	1-linolenoylglycerol (18:3)	Lipid	Monoacylglycerol	34393	LC/MS Neg	100001435	6214	277.217		53480978	21403134		HMDB11569	1.4413	1.4798	1	0.3924	0.5124	0.2577	0.2577	0.8177	0.5395	1.8414	1.1094	0.2577	0.2577	0.2577	0.3621	0.2577	0.2577	0.2577	0.2577	0.4284	0.4443	0.2577	0.2577	0.2577	4.1018	1.4099	0.2577	0.2577	2.2552	1.7318	0.347	1.2074
1600	1-linoleoyl-2-arachidonoyl-GPC (18:2/20:4n6)*	Lipid	Phospholipid Metabolism	52710	LC/MS Pos Late	100009131	1969	806.569			24766809			1.9851	1.0429	2.2808	1.3414	2.9291	1.6204	0.9571	3.0518	0.2388	0.2388	0.2388	0.2388	0.2388	0.2388	0.2388	0.2388	0.2388	0.2388	0.2388	0.2388	0.2388	0.2388	0.2388	0.2388	0.6375	0.3991	0.6965	0.2388	0.9242	1.1022	0.6377	0.7541
1698	1-linoleoyl-GPC (18:2)	Lipid	Lysolipid	34419	LC/MS Pos Late	100001395	1465	520.34		11988421	10160888	C04100	HMDB10386	1.225	0.2734	0.9954	0.2664	0.322	1.2586	0.0403	0.9634	0.6057	5.1124	1.5856	0.3562	0.0403	0.1101	0.1151	0.0403	0.0403	0.0403	0.0403	0.0403	0.0403	0.0403	0.0403	0.0403	4.2144	1.0913	0.3687	1.0046	5.1668	2.4165	8.9322	1.1267
1732	1-linoleoyl-GPE (18:2)*	Lipid	Lysolipid	36600	LC/MS Pos Late	100001570	1482	478.293		52925130	21403170		HMDB11507	1.293	0.3619	0.8928	0.4078	0.3694	0.985	0.095	1.015	0.095	1.0356	0.222	0.095	0.095	0.095	0.095	0.095	0.095	0.095	0.095	0.095	0.095	0.095	0.095	0.095	2.5848	1.8166	0.5984	0.2948	3.5112	1.7309	3.8443	1.0158
1776	1-linoleoyl-GPG (18:2)*	Lipid	Lysolipid	54885	LC/MS Neg	100009227	5516	507.273						0.6619	0.3906	3.2557	0.4235	0.3906	0.3906	0.3906	0.3906	0.3906	7.5758	1	0.3906	0.3906	0.3906	0.3906	0.3906	0.3906	0.3906	0.3906	0.3906	0.3906	0.3906	0.3906	0.3906	0.3906	0.3906	0.3906	0.3906	0.3906	0.3906	4.1831	0.3906
1840	1-linoleoylglycerol (18:2)	Lipid	Monoacylglycerol	27447	LC/MS Neg	100001040	6477	279.233	2277-28-3	5283469	4446589			4.128	2.9727	3.4836	1.4923	3.6408	5.52	0.8751	2.9821	0.5534	3.0977	1.1249	0.6271	0.4419	0.4243	0.5316	0.2916	0.4008	0.3047	0.3285	0.3342	0.2674	0.2767	0.2464	0.211	7.3826	2.74	1.4335	0.3746	9.3162	4.0135	2.3431	2.9014
1835	1-margaroylglycerol (17:0)	Lipid	Monoacylglycerol	34391	LC/MS Neg	100001429	6571	269.249	68002-72-2	107036	96316			1.1213	1.3348	1.2968	0.4693	0.6564	0.3529	1.1956	1.0188	1.1882	0.8161	0.6282	1.462	1.2198	0.3887	0.7902	0.8553	0.7307	0.9601	0.3468	0.3491	0.5827	1.1407	0.1961	0.3705	15.1069	2.4341	30.1573	0.9812	11.3429	12.5208	4.8779	5.5864
416	1-methylguanidine	Amino Acid	Guanidino and Acetamido Metabolism	48114	LC/MS Pos Early	100000715	2149	74.0713	22661-87-6	10111	28576	C02294	HMDB01522	1.1892	0.6469	0.7113	0.5293	0.5293	0.5741	0.9768	0.5293	0.5293	0.5293	0.5293	0.5293	0.5293	0.5293	0.5293	3.9189	0.5293	0.5293	0.5293	0.5293	0.5293	0.5293	0.5293	0.5293	1.5419	1	0.7101	2.1376	0.5293	1.1073	0.5293	1.7042
61	1-methylhistidine	Amino Acid	Histidine Metabolism	30460	LC/MS Pos Early	100001051	2755	170.092	332-80-9	92105	83153	C01152	HMDB00001	0.435	0.1116	0.9163	0.2282	0.7276	0.1116	0.1116	0.1998	0.1116	0.1755	0.1116	0.1859	0.1116	0.1116	0.1116	0.1116	0.1116	0.1116	0.1116	0.1116	0.1116	0.1116	0.1116	0.1116	10.3019	9.2946	2.2194	1.0837	3.4079	1.5687	10.2414	4.7383
77	1-methylimidazoleacetate	Amino Acid	Histidine Metabolism	32350	LC/MS Pos Early	100001208	2064	141.066	2625-49-2	75810	68319	C05828	HMDB02820	1.6755	0.2896	0.5885	0.2896	1.48	1.267	0.2896	0.8405	0.2896	0.2896	0.2896	0.2896	0.2896	0.2999	0.4097	0.2949	0.2896	0.486	0.2896	0.2896	0.2896	0.6978	0.2896	0.2896	5.2049	1.174	0.6754	1.8502	1	2.5101	2.0861	1.1561
2890	1-methylnicotinamide	Cofactors and Vitamins	Nicotinate and Nicotinamide Metabolism	27665	LC/MS Pos Early	55	1940	137.071	1005-24-9	10129985	8305504	C02918	HMDB00699	10.6584	1.466	0.9671	0.3936	1.135	1.1163	0.1297	0.4187	0.9717	7.2893	0.4529	0.432	0.3667	0.6532	0.2459	0.6427	0.7231	5.024	0.2055	0.1717	0.3012	1.2765	0.1297	0.1297	26.4531	4.7918	2.2119	1.0283	2.0891	3.9392	2.6259	2.1449
3053	1-methylurate	Xenobiotics	Xanthine Metabolism	34395	LC/MS Pos Early	100001400	1461	183.051	708-79-2	69726	62926	C16359	HMDB03099	0.6989	0.6989	0.6989	0.6989	0.6989	0.6989	0.6989	0.6989	0.6989	1.0539	0.6989	0.6989	0.9597	1	0.6989	1.4132	0.6989	0.6989	0.6989	0.6989	0.6989	0.6989	0.6989	0.6989	0.6989	0.6989	0.6989	0.6989	0.6989	0.6989	0.6989	0.6989
3059	1-methylxanthine	Xenobiotics	Xanthine Metabolism	34389	LC/MS Pos Early	100001405	1500	167.056	6136-37-4	80220	72464	C16358	HMDB10738	1.5678	0.36	0.36	0.36	0.6197	0.8819	0.36	0.5301	0.36	1.5821	0.36	0.36	1.4074	0.6663	0.36	1.3034	0.36	0.36	0.36	0.36	0.36	0.4899	0.36	0.36	4.0576	0.36	0.36	0.36	1	1.3019	0.36	0.36
1829	1-myristoylglycerol (14:0)	Lipid	Monoacylglycerol	35625	LC/MS Neg	100001618	6353.3	227.202	75685-84-6	79050	71382	C01885	HMDB11561	1.7312	1.0236	2.926	0.7281	0.7962	1.3135	0.5368	1.3796	1.2848	3.6773	1.6043	0.9764	4.0977	0.6666	0.9628	0.5741	0.9352	0.4637	0.7439	0.4482	0.7414	0.4841	0.5166	0.4685	28.5399	4.6105	5.4163	0.7791	16.1818	3.944	1.5457	8.0939
1542	1-oleoyl-2-linoleoyl-GPC (18:1/18:2)*	Lipid	Phospholipid Metabolism	52453	LC/MS Pos Late	100008981	2165	784.585						2.7966	1.5909	2.1022	1.8495	2.9715	1.9826	0.9956	2.6399	0.0971	0.7169	0.0899	0.1151	0.0811	0.0318	0.165	0.0172	0.0357	0.0098	0.0098	0.0098	0.0216	0.0166	0.0098	0.0098	1.8576	1.5315	1.0044	0.1752	1.9223	1.6664	1.2875	1.303
1769	1-oleoyl-GPA (18:1)	Lipid	Lysolipid	36812	LC/MS Neg	100001671	5615	435.252	325465-93-8	5497152	4593722			0.1043	0.1043	0.5309	0.1043	0.1043	0.1043	0.1043	0.1043	0.1043	1.6269	0.2909	0.1043	0.1043	0.1043	0.4794	0.1043	0.1043	0.1043	0.1043	0.1043	0.1043	0.1043	0.1043	0.1043	1	0.1043	0.1043	0.1043	1.6458	1.3146	12.8111	0.1043
1695	1-oleoyl-GPC (18:1)	Lipid	Lysolipid	48258	LC/MS Pos Late	100001272	1540	522.355	19420-56-5	16081932	17240641		HMDB02815	2.8325	0.6514	2.5345	1.0113	0.9887	2.5405	0.546	2.7631	0.7459	5.5259	1.482	0.3692	0.0368	0.0668	0.1959	0.0142	0.021	0.0142	0.0142	0.0142	0.0187	0.0142	0.0142	0.0142	7.9055	2.2938	0.8619	0.51	6.828	3.5991	10.2901	1.8023
1728	1-oleoyl-GPE (18:1)	Lipid	Lysolipid	35628	LC/MS Pos Late	100001569	1554	480.308	89576-29-4	9547071	7826021		HMDB11506	2.2596	1	1.7355	0.8845	1.0917	1.5603	0.4482	2.2603	0.1252	0.8059	0.1728	0.0449	0.0116	0.0116	0.0664	0.0116	0.0217	0.0116	0.0116	0.0116	0.0116	0.0116	0.0116	0.0116	2.6926	1.6978	0.8063	0.1	3.2547	1.355	3.0338	1.0368
1775	1-oleoyl-GPG (18:1)*	Lipid	Lysolipid	45968	LC/MS Neg	100005716	5610	509.288						3.2037	0.1665	8.7392	0.364	0.152	0.3302	0.0929	0.9774	3.3146	29.2322	5.0608	0.7696	0.0929	0.0929	1.6362	0.0929	0.0929	0.0929	0.0929	0.0929	0.0929	0.0929	0.0929	0.0929	4.2015	0.7126	0.0929	0.0929	0.0929	1.0226	0.8325	2.6853
1751	1-oleoyl-GPI (18:1)*	Lipid	Lysolipid	36602	LC/MS Neg	100001777	5599	597.305						0.1705	0.1705	0.3168	0.1705	0.1705	0.1705	0.1705	0.1705	0.7962	8.9371	1.9965	0.3291	0.1705	0.1705	0.349	0.1705	0.1705	0.1705	0.1705	0.1705	0.1705	0.1705	0.1705	0.1705	4.4855	0.7215	0.1705	0.1705	1.7361	0.1705	4.429	1.2038
1838	1-oleoylglycerol (18:1)	Lipid	Monoacylglycerol	21184	LC/MS Neg	100000924	6500	281.249	111-03-5	5283468	4446588		HMDB11567	3.5349	3.739	1.777	0.9929	1.6174	1.5684	0.9735	2.97	0.7152	2.0398	1.2735	0.3599	0.0421	0.335	0.5613	0.2171	1	0.102	0.0421	0.3842	0.4749	0.277	0.0482	0.0455	3.4534	1.2375	3.5771	0.4831	5.2334	2.9969	1.6208	1.6751
1587	1-palmitoleoyl-2-linoleoyl-GPC (16:1/18:2)*	Lipid	Phospholipid Metabolism	52683	LC/MS Pos Late	100009075	2003	756.554			24766675			2.2154	1.0553	1.5921	1.4051	1.6757	1.1799	0.2956	1.6933	0.0423	0.9295	0.0277	0.0209	0.0583	0.0209	0.0707	0.0209	0.0209	0.0209	0.0209	0.0209	0.0209	0.0209	0.0209	0.0209	1.5403	1	0.4421	0.0209	1.0532	0.7942	1.1487	0.7953
1689	1-palmitoleoyl-GPC (16:1)*	Lipid	Lysolipid	33230	LC/MS Pos Late	100001511	1450	494.324		24779461	21403152		HMDB10383	1.0338	0.1265	2.3627	0.1763	0.0486	0.6699	0.0486	1.04	1.9138	10.144	3.2311	0.4996	0.0486	0.0486	0.2793	0.0486	0.0486	0.0486	0.0486	0.0486	0.0486	0.0486	0.0486	0.0486	3.8674	0.9662	0.267	0.1791	1.9077	1.1218	5.3153	0.5284
1584	1-palmitoyl-2-alpha-linolenoyl-GPC (16:0/18:3n3)*	Lipid	Phospholipid Metabolism	52684	LC/MS Pos Late	100009076	2034	756.554			24766646			1.9242	0.2956	1.9798	1.0642	0.5552	0.6266	0.3077	2.7013	0.2107	3.1956	0.26	0.1899	0.1899	0.1899	0.3611	0.1899	0.1899	0.1899	0.1899	0.1899	0.1899	0.1899	0.1899	0.1899	1.6588	1.3121	0.8519	0.1899	1.0107	1.7625	1.0181	0.9893
1532	1-palmitoyl-2-arachidonoyl-GPC (16:0/20:4)	Lipid	Phospholipid Metabolism	52462	LC/MS Pos Late	100008914	2091	782.569	35418-58-7	10747814	8923140			8.3697	3.5662	8.4034	7.1926	6.9263	6.8909	3.7722	9.2414	0.1446	1.9919	0.1752	0.2362	0.09	0.0453	0.4665	0.0704	0.0495	0.0058	0.0311	0.0087	0.0488	0.0626	0.0131	0.0239	2.2149	1.5335	2.2	0.2707	1.5616	3.7511	1.5648	2.5815
1555	1-palmitoyl-2-arachidonoyl-GPE (16:0/20:4)*	Lipid	Phospholipid Metabolism	52464	LC/MS Pos Late	100008990	2198	740.522		9546800	7825750		HMDB05323	2.366	1.1828	1.7267	2.1524	2.0687	0.8618	1.1382	2.6334	0.387	2.536	0.116	0.217	0.0848	0.0848	0.4126	0.0848	0.0848	0.0848	0.0848	0.0848	0.0848	0.0848	0.0848	0.0848	0.0848	0.0848	0.4021	0.0848	0.0848	0.0848	0.0848	0.1218
1546	1-palmitoyl-2-arachidonoyl-GPI (16:0/20:4)*	Lipid	Phospholipid Metabolism	52467	LC/MS Pos Late	100008993	2567	876.56			24767674			2.4025	1.159	2.1934	2.7525	1.8467	0.3048	0.841	2.9191	0.1448	0.3191	0.1448	0.1448	0.1448	0.1448	0.1448	0.1448	0.1448	0.1448	0.1448	0.1448	0.1448	0.1448	0.1448	0.1448	0.1448	0.1448	0.3184	0.1448	0.6133	0.1448	0.1448	0.1448
1525	1-palmitoyl-2-linoleoyl-GPC (16:0/18:2)	Lipid	Phospholipid Metabolism	42446	LC/MS Pos Late	1537	2160	758.569	40811-94-7	5287971	4450224			4.8479	2.7248	3.6239	3.5578	3.3271	4.5376	1.4796	3.9192	0.2749	2.752	0.296	0.3036	0.1104	0.0668	0.5204	0.0391	0.0708	0.0102	0.0195	0.0187	0.0428	0.0557	0.0088	0.0117	3.8525	2.7232	1.6147	0.3359	2.6834	4.4404	2.2411	2.4284
1557	1-palmitoyl-2-linoleoyl-GPE (16:0/18:2)	Lipid	Phospholipid Metabolism	42449	LC/MS Pos Late	100001870	2275	716.522		9546747	7825697		HMDB05322	4.2176	1.9002	2.4303	3.1325	2.5242	2.2983	1.3486	3.4634	0.6197	2.8499	0.1824	0.4606	0.9278	0.1278	0.4407	0.1278	0.1278	0.1278	0.1278	0.1278	0.1278	0.1278	0.1278	0.1278	0.8728	1.0722	1.2216	0.1278	0.2523	0.8604	0.2696	0.8069
1524	1-palmitoyl-2-oleoyl-GPC (16:0/18:1)	Lipid	Phospholipid Metabolism	52461	LC/MS Pos Late	1539	2358	760.585	26853-31-6;26853-31-6	6436017	4940699			3.4792	1.9941	3.7281	3.2586	3.3648	2.9701	1.6645	3.4139	0.4282	2.6045	0.5169	0.4073	0.1025	0.0486	0.798	0.028	0.061	0.0101	0.0176	0.0144	0.0237	0.03	0.0126	0.0189	2.2051	1.9429	1.5178	0.1882	1.6709	2.0541	1.202	1.6015
1550	1-palmitoyl-2-oleoyl-GPE (16:0/18:1)	Lipid	Phospholipid Metabolism	19263	LC/MS Pos Late	1526	2509	718.538	26662-94-2	5283496	4446615		HMDB05320	5.0145	2.0427	3.195	3.7732	3.7368	2.3272	1.7463	4.6469	1.1705	4.6321	0.4357	0.6177	0.7969	0.1447	0.8506	0.1447	0.1447	0.1447	0.1447	0.1447	0.1447	0.1447	0.1447	0.1447	0.7357	0.8541	1.1459	0.1447	0.296	0.7483	0.2365	0.5483
1548	1-palmitoyl-2-oleoyl-GPG (16:0/18:1)	Lipid	Phospholipid Metabolism	52448	LC/MS Pos Late	100000641	3206	766.559		5283509	4446626			3.5598	0.316	7.7686	2.2323	0.6377	1.7129	0.8815	6.5804	1.305	16.8911	0.6824	1.1185	0.0342	0.0342	2.6811	0.0342	0.0342	0.0342	0.0342	0.0342	0.0342	0.0342	0.0342	0.1302	0.0342	0.0489	0.0342	0.1037	0.0617	0.0342	0.0342	0.0342
1577	1-palmitoyl-2-oleoyl-GPI (16:0/18:1)*	Lipid	Phospholipid Metabolism	52669	LC/MS Pos Late	100009066	3140	854.575			24767668			2.9032	1.3662	2.1874	2.1139	2.0935	0.6265	0.6338	3.8929	0.4364	10.9924	0.2121	0.2271	0.2121	0.2121	1.8144	0.2121	0.2121	0.2121	0.2121	0.2121	0.2121	0.2121	0.2121	0.2121	0.2121	0.2121	0.4027	0.2121	0.2121	0.2417	0.2121	0.3416
1537	1-palmitoyl-2-palmitoleoyl-GPC (16:0/16:1)*	Lipid	Phospholipid Metabolism	52470	LC/MS Pos Late	100008984	2160	732.554						4.9159	0.9504	10.1214	2.4488	1.3139	2.6272	1	8.5121	1.9164	17.2887	2.1015	1.3165	0.1317	0.0748	3.3714	0.0144	0.0468	0.0213	0.0144	0.0144	0.0271	0.0144	0.0144	0.0144	1.2772	1.1434	0.7407	0.0729	0.6599	0.8186	0.5965	0.675
1574	1-palmitoyl-2-stearoyl-GPC (16:0/18:0)	Lipid	Phospholipid Metabolism	52616	LC/MS Pos Late	100008921	2653	762.601	59403-51-9		24766643			3.4167	0.7803	4.7974	2.485	2.3972	1.2698	1.3323	5.2606	1.8117	23.9602	4.1982	1.1847	0.1889	0.0782	4.4327	0.042	0.042	0.042	0.042	0.042	0.042	0.042	0.042	0.042	0.582	0.4795	0.4167	0.2158	0.3215	0.8153	0.1853	0.3815
1686	1-palmitoyl-GPC (16:0)	Lipid	Lysolipid	33955	LC/MS Pos Late	100001263	1525	496.34	17364-16-8	86554	78064		HMDB10382	3.4657	0.8259	3.8689	1.3365	0.7532	4.2941	0.5623	3.1669	1.1515	4.6646	1.3468	0.3111	0.0194	0.0563	0.3888	0.0048	0.0454	0.0048	0.0048	0.0048	0.0187	0.0375	0.0048	0.0105	9.6735	2.5983	0.8485	0.1888	6.4937	4.1626	10.7971	2.4014
1723	1-palmitoyl-GPE (16:0)	Lipid	Lysolipid	35631	LC/MS Pos Late	100001567	1544	454.293		9547069	7826019		HMDB11503	2.6311	1.3947	1.7175	1	0.6353	2.4369	0.4957	2.2004	0.1813	0.7083	0.1611	0.0611	0.0602	0.0163	0.1732	0.0163	0.0336	0.0163	0.0163	0.0163	0.0163	0.0231	0.0163	0.0163	3.4307	1.8786	1.0816	0.0678	3.3329	1.517	3.423	1.183
1770	1-palmitoyl-GPG (16:0)*	Lipid	Lysolipid	45970	LC/MS Neg	100005717	5570	483.273		3300276	2548639			8.2349	0.423	12.1804	0.6349	0.2614	0.9678	0.517	2.3873	3.0842	58.9574	7.6286	0.8075	0.036	0.0483	6.3869	0.036	0.036	0.036	0.036	0.036	0.036	0.036	0.036	0.036	2.2522	0.5849	0.036	0.036	1	0.8419	1.9419	1.5756
1746	1-palmitoyl-GPI (16:0)*	Lipid	Lysolipid	35305	LC/MS Neg	100001655	5564	571.289					HMDB61695	1.5146	0.5495	1.2445	0.6707	0.8101	0.8796	0.4704	1.2581	0.304	5.0271	0.6894	0.1145	0.1145	0.1145	0.6639	0.1145	0.1145	0.1145	0.1145	0.1145	0.1145	0.1145	0.1145	0.1145	8.8189	2.2827	0.479	0.1145	6.0787	1.1204	10.4171	3.857
1833	1-palmitoylglycerol (16:0)	Lipid	Monoacylglycerol	21127	LC/MS Neg	100000827	6400	255.233	542-44-9	14900	14201		HMDB31074	2.2122	0.9391	2.9197	1.2401	0.9283	3.9182	0.7795	2.0773	0.5318	2.2217	1.0609	0.4074	16.1641	0.4546	0.7907	0.408	3.4909	0.1788	0.1724	0.4139	0.5239	0.2708	0.157	0.1166	6.089	1.8735	2.3143	0.2691	4.0191	1.6186	2.8156	3.1073
1832	1-pentadecanoylglycerol (15:0)	Lipid	Monoacylglycerol	47898	LC/MS Neg	100001431	6200	241.217		190750	165667			1.753	1.5484	2.0035	0.7586	0.7061	1.7416	0.6267	1.4132	0.2463	1.42	0.761	0.6198	1.3014	0.4718	1.0115	0.5734	0.9885	0.3974	0.4188	0.7862	0.5642	0.483	0.6047	0.2463	31.9564	5.1422	11.6995	0.2463	18.5272	7.1101	3.7191	16.4497
1527	1-stearoyl-2-arachidonoyl-GPC (18:0/20:4)	Lipid	Phospholipid Metabolism	42450	LC/MS Pos Late	100001869	2300	810.601	35418-59-8	16219824	17347139			12.7298	6.5292	14.6418	14.0478	19.4476	9.1569	9.3561	23.2347	0.1453	1.3468	0.2212	0.2838	0.0425	0.0434	0.4382	0.0559	0.0513	0.0425	0.0425	0.0425	0.0549	0.0684	0.0425	0.0593	1.1373	1.1188	3.0102	0.2617	0.8812	2.9015	0.8604	1.9194
1552	1-stearoyl-2-arachidonoyl-GPE (18:0/20:4)	Lipid	Phospholipid Metabolism	52447	LC/MS Pos Late	100008977	2424	768.554		5289133	4451158			3.6825	2.1237	3.0715	4.804	8.0793	1.4474	2.794	5.1416	1	2.0441	0.2203	0.357	0.0869	0.0295	0.4225	0.0295	0.0295	0.0295	0.0295	0.0295	0.0295	0.0295	0.0295	0.0295	0.0295	0.1151	0.3815	0.0295	0.0295	0.2125	0.0295	0.1647
1541	1-stearoyl-2-arachidonoyl-GPI (18:0/20:4)	Lipid	Phospholipid Metabolism	52449	LC/MS Pos Late	100000616	3000	904.591			21403055			2.0584	1.5332	1.9212	2.8148	2.9929	0.9199	1.2571	2.7221	0.0633	1.1611	0.0633	0.0633	0.0633	0.0633	0.1415	0.0633	0.0633	0.0633	0.0633	0.0633	0.0633	0.0633	0.0633	0.0633	0.6179	0.7476	1.0801	0.0633	0.8164	0.7475	0.2248	0.5511
1679	1-stearoyl-2-arachidonoyl-GPS (18:0/20:4)	Lipid	Phosphatidylserine (PS)	52235	LC/MS Pos Late	100001872	2565	812.544						2.6827	0.9548	3.4414	1.528	1.0452	1.1695	0.7839	3.5237	0.4795	6.4924	0.6023	0.3998	0.3107	0.3107	1.3966	0.3107	0.3107	0.3107	0.3107	0.3107	0.3107	0.3107	0.3107	0.3107	0.3107	0.4168	1.5753	0.3107	0.3107	0.6787	0.3107	0.3262
1533	1-stearoyl-2-linoleoyl-GPC (18:0/18:2)*	Lipid	Phospholipid Metabolism	52452	LC/MS Pos Late	100008980	2380	786.601						6.9536	4.2377	4.707	5.2869	7.8008	5.8186	2.4601	6.43	0.2808	1.5623	0.2283	0.3045	0.1339	0.0748	0.4591	0.0438	0.103	0.0069	0.0278	0.0157	0.056	0.0694	0.0128	0.0143	3.1165	2.7903	1.9271	0.2398	2.1987	4.4277	1.5409	2.4179
1560	1-stearoyl-2-linoleoyl-GPE (18:0/18:2)*	Lipid	Phospholipid Metabolism	52446	LC/MS Pos Late	100008976	2522	744.554		9546749	7825699			5.0422	1.844	2.4848	4.5298	4.5775	2.5026	1.8496	4.5321	1.2451	2.0022	0.1793	0.4387	0.2668	0.1243	0.2906	0.0938	0.0938	0.0938	0.0938	0.0938	0.0938	0.0938	0.0938	0.0938	0.6573	0.7681	1.1064	0.0938	0.2188	1	0.1889	0.5107
1528	1-stearoyl-2-oleoyl-GPC (18:0/18:1)	Lipid	Phospholipid Metabolism	52438	LC/MS Pos Late	100008904	2644	788.616	56421-10-4		24766704			7.5327	3.5678	6.9106	7.2529	9.7715	3.8118	3.2377	9.6155	0.3008	2.9589	0.2994	0.3737	0.1763	0.0819	0.6579	0.0515	0.1193	0.0205	0.0205	0.0205	0.0217	0.0589	0.026	0.0353	1.6664	2.0542	1.7754	0.1763	1.1764	2.1228	0.8236	1.6075
1554	1-stearoyl-2-oleoyl-GPE (18:0/18:1)	Lipid	Phospholipid Metabolism	42448	LC/MS Pos Late	100001856	2858	746.569						2.5667	0.7951	1.4939	2.553	3.4742	1.0506	0.9494	2.8709	0.6938	1.119	0.1791	0.1791	0.1791	0.1791	0.1791	0.1791	0.1791	0.1791	0.1791	0.1791	0.1791	0.1791	0.1791	0.1791	0.1791	0.2522	0.2567	0.1791	0.1791	0.3179	0.1791	0.1791
1581	1-stearoyl-2-oleoyl-GPG (18:0/18:1)	Lipid	Phospholipid Metabolism	52623	LC/MS Polar	100001866	717	775.549						2.3176	0.647	2.5316	1.716	1.0314	1	0.955	3.1088	1.1546	2.6305	0.2635	0.4755	0.09	0.0855	1.3636	0.0845	0.0845	0.0845	0.0845	0.0845	0.0845	0.0845	0.0845	0.0845	0.0845	0.0845	0.1694	0.0845	0.0845	0.0845	0.0845	0.0845
1529	1-stearoyl-2-oleoyl-GPI (18:0/18:1)*	Lipid	Phospholipid Metabolism	52726	LC/MS Polar	100009181	922	863.566						1.0503	0.4128	1.1464	1.3764	1.0185	0.5491	0.5567	1.1404	0.8044	5.0084	1.3342	0.9815	0.2431	0.2431	1.4366	0.2431	0.2431	0.2431	0.2431	0.2431	0.2431	0.2431	0.2431	0.2431	0.2828	0.2431	0.5408	0.2431	0.2431	0.2431	0.2431	0.2431
1680	1-stearoyl-2-oleoyl-GPS (18:0/18:1)	Lipid	Phosphatidylserine (PS)	48494	LC/MS Polar	100000639	901	788.545		9547087	7826037			2.5089	1.4635	1.4141	2.9695	2.2668	1.2969	1.5908	2.0749	3.194	1.6289	1.0172	1	0.7847	0.731	0.9169	0.31	0.6792	0.1399	0.1399	0.1399	0.1399	0.2602	0.1399	0.1399	0.3816	0.6899	1.1306	0.1399	0.3151	0.1399	0.3471	0.4188
1767	1-stearoyl-GPA (18:0)	Lipid	Lysolipid	36810	LC/MS Neg	100001670	5829	437.267	325465-92-7;799268-65-8	89567	80837			0.2293	0.1096	0.4616	0.1096	0.1096	0.1096	0.1836	0.179	0.1096	1.21	0.3751	0.1096	0.1902	0.1096	3.024	0.1096	0.1096	0.1096	0.1096	0.1096	0.1096	0.1096	0.1096	0.1096	5.2795	1.9046	0.79	0.1096	2.1541	1.8785	18.2542	1.5739
1693	1-stearoyl-GPC (18:0)	Lipid	Lysolipid	33961	LC/MS Pos Late	100001271	1606	524.371	19420-57-6	497299	435389		HMDB10384	3.4179	1.1489	3.4508	1.793	1.4308	4.9422	0.8535	4.8615	0.1939	0.7009	0.21	0.0789	0.0228	0.0258	0.1618	0.0054	0.0449	0.0046	0.0046	0.0046	0.0107	0.0285	0.0046	0.0046	6.0465	2.3452	1.1465	0.1432	4.7388	4.0376	6.7007	1.9848
1726	1-stearoyl-GPE (18:0)	Lipid	Lysolipid	42398	LC/MS Pos Late	100001461	1626	482.324	69747-55-3	9547068	7826018		HMDB11130	3.831	2.699	3.0789	2.3012	2.0402	3.8504	1.3133	4.1623	0.1583	0.6867	0.1783	0.0901	0.0335	0.0237	0.1841	0.0053	0.0876	0.0053	0.0093	0.0053	0.0094	0.0409	0.0053	0.0062	3.3018	2.4822	1.7588	0.1106	3.4102	2.7428	2.8674	1.6735
1773	1-stearoyl-GPG (18:0)	Lipid	Lysolipid	34437	LC/MS Neg	100001462	5816	511.304			21403138			3.5843	0.2907	7.9717	0.4173	0.1923	0.9732	0.2637	1.8391	1.7502	25.6887	6.6943	0.5047	0.0299	0.0299	3.4097	0.0299	0.0299	0.0299	0.0299	0.0299	0.0299	0.0299	0.0299	0.0299	1.5112	0.6831	0.1248	0.0299	0.6476	1	1.1771	1.3454
1749	1-stearoyl-GPI (18:0)	Lipid	Lysolipid	19324	LC/MS Neg	100000656	5794.3	599.32	796963-93-4		21403067		HMDB61696	1.5705	0.5367	1.3178	1.0224	1.2513	0.8352	0.5556	1.3822	0.2431	4.4859	0.6272	0.1574	0.0195	0.0195	0.9153	0.0195	0.1019	0.0195	0.0195	0.0195	0.0195	0.0335	0.0195	0.0195	10.1056	2.9098	0.9776	0.2828	5.1927	2.1855	7.7094	4.3695
1759	1-stearoyl-GPS (18:0)*	Lipid	Lysolipid	45966	LC/MS Neg	100004327	5800	524.299		9547101	7826051			1.6918	1.4996	1.6752	0.9595	0.6713	1	0.6621	1.3323	0.5646	7.7211	2.1637	0.1045	0.0879	0.0654	1.8628	0.0127	0.2657	0.0335	0.0127	0.0404	0.0576	0.2368	0.0357	0.0127	8.8292	3.195	1.562	0.0127	5.1448	2.8765	4.9566	4.8729
1082	10-heptadecenoate (17:1n7)	Lipid	Long Chain Fatty Acid	33971	LC/MS Neg	100001278	5555	267.233	29743-97-3	5312435	4471860		HMDB60038	0.9604	0.4349	0.9912	0.3065	0.4731	0.8477	0.319	0.4364	1.0951	2.0169	0.8324	0.8569	0.9037	0.7856	1.395	0.2822	1.8812	4.1293	1.0088	4.9028	0.6039	2.6829	0.7833	0.7757	528.666	41.3534	130.889	750.074	60.5385	303.57	137.207	212.159
1092	10-nonadecenoate (19:1n9)	Lipid	Long Chain Fatty Acid	33972	LC/MS Neg	100001277	5780	295.264	73033-09-7	5312513	4471938		HMDB13622	1.9951	0.4467	1.3728	0.5313	0.7705	0.8875	0.2101	0.855	0.6323	1.6029	0.6061	0.6993	0.6478	0.3099	1.0051	0.2395	1.3236	3.3758	0.9949	3.1927	0.583	1.3262	0.735	0.6441	367.402	15.1924	89.6753	376.75	30.3596	125.216	60.0552	129.011
1363	13-HODE + 9-HODE	Lipid	Fatty Acid, Monohydroxy	37752	LC/MS Neg	100002196	5275	295.228		43013				8.2043	2.2157	1.0913	1.3866	4.7504	2.502	0.5311	2.7492	0.8152	0.5632	2.4619	0.8798	0.3787	0.4907	0.9087	0.1749	0.454	0.2934	0.1264	0.3115	0.7542	0.8338	0.2066	0.0878	37.0528	11.5062	6.2612	21.8871	32.3051	30.148	14.2074	5.8679
1179	13-methylmyristate	Lipid	Fatty Acid, Branched	38293	LC/MS Neg	100002344	5499	241.217	2485-71-4	151014	133106			1.0089	0.4882	0.7612	0.2534	0.459	0.3245	0.5848	0.3878	0.8691	1.1616	0.9911	0.8323	0.7957	0.7106	3.5386	0.5584	2.8241	7.792	0.7156	6.0612	1.2099	3.7312	0.7589	0.7464	261.557	20.8259	63.736	249.689	61.8411	151.156	84.7283	67.0924
1182	15-methylpalmitate	Lipid	Fatty Acid, Branched	38768	LC/MS Neg	100002945	5695	269.249		17903417				1.1301	0.6892	1.295	0.3856	0.4967	0.7759	0.4326	0.8219	0.5324	2.1586	0.8699	0.5874	0.7025	0.4798	1.2734	0.4049	2.3431	4.1785	0.7812	4.6072	0.6921	2.346	0.7435	0.636	131.842	18.4869	69.2228	171.882	29.887	122.537	50.6444	47.8535
1185	17-methylstearate	Lipid	Fatty Acid, Branched	38296	LC/MS Neg	100002356	5993	297.28	2724-59-6	3083779	2340933			0.6032	0.3793	0.1072	0.1072	0.1072	0.1072	0.2237	0.3438	0.1072	0.1072	0.4039	0.1072	0.1072	0.1072	0.9274	0.1072	1	1.5422	0.1072	1.7361	0.3543	0.5182	0.1072	0.212	65.8216	5.4596	29.8982	91.8866	9.0026	37.2006	13.3833	25.9291
2779	2'-deoxyadenosine	Nucleotide	Purine Metabolism, Adenine containing	1553	LC/MS Pos Early	211	2252	252.109	16373-93-6	13730	13135	C00559	HMDB00101	0.3464	0.3464	0.3464	1.8446	0.3464	0.3464	0.4583	1	0.3464	0.3464	0.3464	1.7051	2.6472	0.3464	13.4643	0.3464	0.3464	0.3464	0.3464	0.3464	0.3464	0.3464	0.3464	0.3464	0.8906	0.3464	3.2866	0.5307	0.3464	0.3464	0.3464	0.6844
2777	2'-deoxyadenosine 5'-monophosphate	Nucleotide	Purine Metabolism, Adenine containing	46333	LC/MS Pos Early	100000485	1284	332.075	653-63-4	12599	601	C00360	HMDB00905	1	1	1	1	1	1	1	1	1	1	1	1	1	1	1	1	1	1	1	1	1	1	1	1	1	1	1	1	1	1	1	1
2860	2'-deoxycytidine	Nucleotide	Pyrimidine Metabolism, Cytidine containing	15949	LC/MS Pos Early	100000125	2193	228.098	951-77-9	13711	13117	C00881	HMDB00014	0.6462	0.3414	1.7911	1	0.1208	0.59	0.7975	2.1538	0.1208	0.1208	0.4253	6.7217	1.4293	1.327	33.3884	0.6752	0.1208	0.1208	0.1208	0.1208	0.1208	0.1208	0.1208	0.1208	0.8422	0.1208	1.2094	1.2515	0.6745	0.1208	0.1208	2.0935
2858	2'-deoxycytidine 5'-monophosphate	Nucleotide	Pyrimidine Metabolism, Cytidine containing	533	LC/MS Pos Early	298	975	308.064	1032-65-1	13945	5414501	C00239	HMDB01202	1	1	1	1	1	1	1	1	1	1	1	1	1	1	1	1	1	1	1	1	1	1	1	1	1	1	1	1	1	1	1	1
2808	2'-deoxyguanosine	Nucleotide	Purine Metabolism, Guanine containing	1411	LC/MS Pos Early	348	1890	268.104	961-07-9	187790	163230	C00330	HMDB00085	0.8341	0.3392	0.4218	1.2987	0.6147	1.0859	1.7162	1.3121	0.5573	0.6745	0.3392	3.7189	2.3871	1	11.7332	0.3392	0.3392	0.3392	0.3392	0.3392	0.3392	0.3392	0.3392	0.3392	0.3392	0.3392	0.3392	0.7349	0.3392	0.3392	0.3392	0.3392
2743	2'-deoxyinosine	Nucleotide	Purine Metabolism, (Hypo)Xanthine/Inosine containing	15076	LC/MS Neg	100000135	1688	251.079	890-38-0	65058	58569	C05512	HMDB00071	0.885	0.4643	0.4635	0.5583	0.2835	1.0789	2.2512	0.9468	0.9844	0.2835	0.2835	2.7017	0.2835	0.2835	28.9061	0.2835	0.2835	0.2835	0.2835	0.2835	0.2835	0.2835	0.2835	0.2835	1.4995	0.7761	2.2545	0.2835	1.6115	1.3765	1.0156	0.4139
2838	2'-deoxyuridine	Nucleotide	Pyrimidine Metabolism, Uracil containing	52602	LC/MS Neg	536	1586	227.067	951-78-0	13712	13118	C00526	HMDB00012	1.0636	0.361	0.8644	0.642	1.0028	1.0625	0.7648	0.2816	1.3283	0.9972	0.2816	2.9224	1.5364	0.7392	16.4497	0.2816	0.2816	0.2816	0.2816	0.5382	0.2816	0.5217	0.2816	0.2816	1.6678	0.8506	1.6939	2.5724	1.0371	1.0719	0.9638	0.6176
3164	2,3-dihydroxyisovalerate	Xenobiotics	Food Component/Plant	38276	LC/MS Polar	100002417	1050	133.051	1756-18-9	677	657	C04039	HMDB12141	2.4314	0.1419	0.1144	0.1025	0.0852	0.1036	1.1047	0.0792	7.6714	4.9695	7.9728	5.5338	24.1406	7.9985	17.3045	3.4779	0.0792	0.261	0.0792	0.4083	0.0792	0.3807	0.0792	0.2652	2.1483	0.7012	0.2932	2.4532	0.2858	2.3132	0.8953	3.732
88	2-aminoadipate	Amino Acid	Lysine Metabolism	6146	LC/MS Polar	381	3500	160.062	542-32-5;1118-90-7	469	456	C00956	HMDB00510	0.5653	0.3622	0.4245	0.3622	0.5928	0.3622	0.3622	0.4209	0.4488	0.99	1.0408	1.5801	0.369	0.3919	0.864	1.379	0.3622	0.3622	0.3622	0.3622	0.3622	0.3622	0.3622	0.3622	1.0699	1.113	1.01	0.3622	2.7153	1.6028	2.4591	1.0243
3850	2-aminophenol sulfate	Xenobiotics	Chemical	43266	LC/MS Neg	100004322	1677	188.002		181670	158022		HMDB61116	0.2933	0.2933	1	0.2933	0.2933	0.2933	0.2933	0.2933	0.667	0.2933	0.8155	0.351	0.5301	1.7128	1.9336	0.2933	0.2933	0.2933	0.2933	0.2933	0.2933	0.5676	0.2933	0.2933	1.0884	1.0231	3.5518	0.2933	0.496	2.7379	1.9841	0.2933
3737	2-dimethylaminoethanol	Xenobiotics	Drug	42562	LC/MS Pos Early	100001630	1983	90.0913	108-01-0		13854944			1.2709	0.5628	1.3247	2.7443	0.3854	0.8942	0.7971	0.868	0.6365	0.2697	0.2697	0.2697	0.2697	0.2697	0.7299	0.2697	0.4022	1	0.4315	0.6276	0.2697	0.2697	0.2697	0.2697	6.5403	1.6909	27.9898	5.1129	2.5239	1.7844	3.3142	2.2125
307	2-hydroxy-3-methylvalerate	Amino Acid	Leucine, Isoleucine and Valine Metabolism	36746	LC/MS Neg	100001541	1800	131.071	488-15-3	164623	144317		HMDB00317	0.5533	0.2158	0.1607	0.1607	0.1607	0.1607	0.2677	0.1607	0.6994	1.335	1	2.9867	1.4581	0.9943	1.7365	0.8045	0.2471	2.1422	0.1607	0.9085	0.1607	0.9946	0.1607	0.2933	8.3795	1.706	0.4836	3.3252	1.0119	1.9783	4.956	6.5308
363	2-hydroxybutyrate/2-hydroxyisobutyrate	Amino Acid	Methionine, Cysteine, SAM and Taurine Metabolism	52281	LC/MS Polar	100008928	1258	103.04						1.5449	1.7701	0.7818	0.454	1.2979	1	0.6954	1.8425	0.2649	0.626	0.7359	1.183	0.2749	0.7203	1.3242	2.8446	0.1222	0.1222	0.1222	0.1222	0.1222	0.1222	0.1222	0.1222	1.8145	1.1359	0.7815	0.4254	0.787	1.3587	1.8119	1.3002
1336	2-hydroxydecanoate	Lipid	Fatty Acid, Monohydroxy	42489	LC/MS Neg	100004089	4840	187.134	5393-81-7	21488	20195			1.5991	1.0179	1.0925	0.5573	1.8345	0.5573	0.9687	0.8935	0.9456	0.5573	0.9318	0.5573	0.8422	0.5573	1	0.5573	0.8194	0.5573	0.5573	1.26	0.8518	0.971	0.5573	0.5573	2.0197	1.3594	1.035	10.124	0.8338	2.1705	2.1991	0.5836
1198	2-hydroxyglutarate	Lipid	Fatty Acid, Dicarboxylate	37253	LC/MS Polar	100002070	3352.8	147.03	40951-21-1	43	42	C02630	HMDB00606	1.0709	0.4831	0.298	0.2888	0.4203	0.2076	0.8245	0.2623	3.0837	3.3498	3.8458	7.0567	8.204	4.2673	7.1167	1.8045	0.1257	0.552	0.1613	1.0345	0.0615	0.6942	0.0694	0.1193	3.2865	1.6948	0.7182	5.0352	0.9655	2.1763	1.4536	1.1532
1380	2-hydroxylaurate	Lipid	Fatty Acid, Monohydroxy	52916	LC/MS Neg	100008934	5211	215.165	2984-55-6	97783	88259			4.6135	0.9481	1.9433	1.5719	2.2175	2.0534	1.4418	1.658	0.8798	0.7896	0.8033	0.5285	0.9032	0.7445	0.7912	0.7283	0.8703	0.718	1.228	1.4783	0.8109	0.8168	0.5138	0.2668	3.3649	0.7369	1.3574	16.1012	1.3282	2.4289	1.6611	1.0519
1337	2-hydroxymyristate	Lipid	Fatty Acid, Monohydroxy	32413	LC/MS Neg	100001180	5364	243.197	2507-55-3	1563	1508	C13790	HMDB02261	0.7772	0.5934	0.9147	0.7995	1.3351	1.5996	0.4678	2.0791	0.8271	0.9657	0.6644	0.8998	1.1322	0.3748	1.0343	0.1373	0.632	1.7874	1.2878	1.2135	0.4687	0.4547	0.3827	0.6338	31.393	6.2938	12.3221	70.9778	7.0611	10.1988	9.3479	7.2724
1335	2-hydroxyoctanoate	Lipid	Fatty Acid, Monohydroxy	22036	LC/MS Neg	100000743	3736.8	159.103	617-73-2	94180	84994		HMDB02264	1	1.1627	0.3537	0.3537	1.7235	0.3537	0.8124	0.3537	0.3537	0.3537	0.3537	0.3537	0.3537	0.3537	0.3537	0.8111	0.3537	0.3537	0.3537	0.8242	0.3537	0.3537	0.3537	0.3537	1.3974	0.3537	1.1961	4.0388	0.6311	0.488	1.0301	0.3537
1338	2-hydroxyoleic acid	Lipid	Fatty Acid, Monohydroxy	54920	LC/MS Neg	100010866	5560	297.244	56472-29-8	9796304	7972070			5.7289	1.4998	1.6569	1.2025	3.6727	1.8175	0.9671	1.4368	0.3278	0.6164	0.3382	0.1718	0.4707	0.3667	0.6376	0.2654	0.4126	0.8304	0.7695	1	0.2708	0.4112	0.1718	0.2283	25.7109	6.1057	14.286	44.9063	5.2969	15.1914	8.3829	9.8166
1339	2-hydroxypalmitate	Lipid	Fatty Acid, Monohydroxy	35675	LC/MS Neg	100001579	5511.2	271.228	764-67-0	92836	83805		HMDB31057	3.5063	1.0413	1.3134	0.6679	1.333	0.9708	0.8723	1.0292	0.5126	0.6318	0.3047	0.631	0.587	0.3023	0.6903	0.2264	1.1562	1.0593	0.3476	1.0859	0.3413	0.3933	0.2334	0.2424	10.0326	5.3398	11.1135	32.1902	4.6169	6.9544	7.2476	5.4435
1340	2-hydroxystearate	Lipid	Fatty Acid, Monohydroxy	17945	LC/MS Neg	1239	5695	299.259	629-22-1	69417	62625	C03045		2.8097	1.0052	1.5133	0.9166	1.5621	1.165	0.949	1.1006	0.7164	0.9757	0.6354	0.9138	0.932	0.5268	0.9289	0.4063	1.3667	1.0605	0.4877	0.9948	0.3656	0.5073	0.4228	0.4965	5.5893	5.6656	7.0886	8.2124	4.2192	7.4989	6.5116	1.6526
3171	2-isopropylmalate	Xenobiotics	Food Component/Plant	15667	LC/MS Polar	100000409	2605	175.061	3237-44-3	77	76	C02504	HMDB00402	0.4257	0.0857	0.0857	0.0857	0.0857	0.0857	0.1552	0.0857	2.288	2.6709	1.4213	1	8.9226	4.5135	3.5027	1.1314	0.0857	0.0857	0.0857	0.1381	0.0857	0.0857	0.0857	0.0857	1.0819	0.1839	0.1368	0.7588	0.0857	1.0412	0.2823	0.5783
1841	2-linoleoylglycerol (18:2)	Lipid	Monoacylglycerol	32506	LC/MS Neg	100000987	6250	279.233	3443-82-1	5365676	4517636		HMDB11538	6.1977	5.1749	5.798	2.9205	8.5259	11.8531	1.6407	7.2061	0.1198	1	0.4123	0.2202	0.1769	0.1267	0.2906	0.2076	0.205	0.1887	0.1467	0.2179	0.1632	0.1599	0.1198	0.1198	5.5853	2.4679	1.5732	0.1198	6.5884	5.7149	0.7058	1.9897
302	2-methylbutyrylcarnitine (C5)	Amino Acid	Leucine, Isoleucine and Valine Metabolism	45095	LC/MS Pos Early	100001509	3035	246.17	31023-25-3	6426901	4932320		HMDB00378	0.9362	1.6365	2.3817	1.439	1.0638	1.1861	1.481	1.4458	1.2639	0.3557	0.5141	0.398	0.2965	0.274	0.3777	0.2833	0.2496	0.1734	0.0957	0.072	0.0921	0.6288	0.1798	0.0505	6.0078	4.7948	3.5568	1.1095	3.7902	3.1456	22.0887	1.6233
1059	2-methylcitrate/homocitrate	Energy	TCA Cycle	52282	LC/MS Neg	100008929	575	205.035						1.0193	0.4344	1.2312	0.8879	1.0948	1.12	0.6864	1.1683	0.8595	0.7455	0.7337	0.5965	2.5923	0.9807	0.9148	0.8625	0.56	0.5213	0.2757	1.1923	0.2993	0.8078	0.2757	0.2757	2.5886	2.7688	1.6649	2.4323	1.9998	3.7985	2.4382	1.4053
1830	2-myristoylglycerol (14:0)	Lipid	Monoacylglycerol	34383	LC/MS Neg	100001408	6230	227.202	27214-38-6	137938	121585			0.8612	1	1.1025	0.3685	0.434	0.3685	0.3685	0.9908	0.3685	1.0621	0.8114	0.3685	1.2969	0.3685	0.8135	0.3685	0.5179	0.3685	0.3685	0.3685	0.4885	0.3685	0.3685	0.3685	16.1339	2.7506	4.9473	0.5477	14.0171	2.1082	0.3685	3.3395
1839	2-oleoylglycerol (18:1)	Lipid	Monoacylglycerol	21232	LC/MS Neg	100000943	6300	281.249	3443-84-3	5319879	4478086			2.5768	2.0756	2.9535	1.3916	3.2926	2.8918	1.0551	2.8792	0.2759	0.9449	0.4552	0.1371	0.0709	0.0674	0.2647	0.0904	0.223	0.0511	0.0511	0.0511	0.2221	0.1971	0.0511	0.0511	2.9726	1.0888	2.0894	0.3114	2.2356	2.2748	0.9187	1.4347
1687	2-palmitoyl-GPC (16:0)*	Lipid	Lysolipid	35253	LC/MS Neg	100001562	6215	570.341		15061532	21403165		HMDB61702	1.8662	0.6867	2.4257	0.3254	0.2802	1.1563	0.2242	1.2341	0.8563	4.5221	1.1097	0.1575	0.1027	0.1027	0.501	0.1027	0.1027	0.1027	0.1027	0.1027	0.1027	0.1027	0.1027	0.1027	4.647	0.5999	0.3275	0.1027	1.7862	1.3122	4.5556	1
1834	2-palmitoylglycerol (16:0)	Lipid	Monoacylglycerol	33419	LC/MS Neg	100001048	6300	255.233	23470-00-0	123409	110006		HMDB11533	1.2338	0.7385	1.8636	0.6236	0.8854	0.1314	0.3711	0.8874	0.3994	1.2293	0.2867	0.1314	6.699	0.2235	0.4026	0.1314	1.1126	0.1314	0.1314	0.1496	0.1314	0.1513	0.1314	0.1314	4.8561	1.5219	2.2279	0.1314	2.9651	1.7278	1.795	2.8996
1727	2-stearoyl-GPE (18:0)*	Lipid	Lysolipid	41220	LC/MS Neg	100003901	6350	480.31			24769218			2.5605	1.5128	1.9892	1.0647	0.8884	1.1337	0.5529	1.9737	0.0428	0.6432	0.1593	0.0341	0.0341	0.0341	0.1471	0.0341	0.0341	0.0341	0.0341	0.0341	0.0341	0.0341	0.0341	0.0341	1.7938	0.9128	0.894	0.0341	1.1917	0.9353	1.6994	1.0943
135	3-(4-hydroxyphenyl)lactate	Amino Acid	Phenylalanine and Tyrosine Metabolism	32197	LC/MS Neg	240	1379	181.051	6482-98-0	9378	9010	C03672	HMDB00755	0.3598	0.1706	0.1452	0.1183	0.118	0.2487	0.182	0.1689	1.6912	1.0772	2.5075	2.7343	2.3052	1.3728	1.5305	1.4406	0.1827	1.3113	0.1389	1.2044	0.1131	0.9228	0.1292	0.4908	7.2058	1.9385	0.8944	5.7618	0.9082	1.6068	2.7132	8.1416
2871	3-aminoisobutyrate	Nucleotide	Pyrimidine Metabolism, Thymine containing	1566	LC/MS Pos Early	1114	2215	104.071	10569-72-9;214139-20-5	64956	58481	C05145	HMDB03911	1.5803	1.2057	1.5076	0.4919	1.7699	1.3666	1.3794	2.046	0.874	0.5732	0.6702	0.3721	0.4575	0.5822	0.7503	0.3192	0.3192	0.4572	0.3192	0.3192	0.3192	0.4974	0.3192	0.3192	1.6353	1.6011	1	0.3192	1.5444	1.0164	1.3457	0.7283
1221	3-carboxy-4-methyl-5-propyl-2-furanpropanoate (CMPF)	Lipid	Fatty Acid, Dicarboxylate	31787	LC/MS Neg	100001178	2840	239.092	86879-39-2	123979	110498		HMDB61112	0.3113	1.9084	0.5723	1.1548	1.8059	1.8389	0.4916	0.7624	2.1145	0.2333	0.3476	1.0829	0.2333	0.7298	0.5448	0.2333	0.2333	0.2333	0.2333	0.2333	0.2333	1	0.2333	0.2333	1.1297	4.7858	0.773	0.4803	0.9785	9.12	5.2541	3.9538
308	3-hydroxy-2-ethylpropionate	Amino Acid	Leucine, Isoleucine and Valine Metabolism	32397	LC/MS Polar	100001170	1443.3	117.056	4374-62-3	188979	164207		HMDB00396	1.2405	1.0826	0.455	0.455	0.9796	1.2137	0.6403	0.7303	0.6789	0.728	0.7134	0.8816	0.7617	0.9451	1.653	0.455	0.455	0.455	0.455	0.455	0.455	0.6317	0.455	0.455	2.9788	1.4331	1.4603	1.0204	1.6835	2.7566	6.7572	0.455
1940	3-hydroxy-3-methylglutarate	Lipid	Mevalonate Metabolism	531	LC/MS Polar	112	2700	161.046	503-49-1	1662	4573695	C03761	HMDB00355	1.0059	0.5664	0.9941	0.4564	0.6587	0.6623	0.7882	0.8621	1.4973	1.1098	1.3108	1.0219	1.0923	1.4589	1.547	0.6034	0.2016	0.2462	0.394	1.6077	0.3444	0.5594	0.1942	0.4397	1.8352	1.4009	0.8622	9.8999	1.3743	2.2914	2.2034	1.0834
1330	3-hydroxybutyrate (BHBA)	Lipid	Ketone Bodies	542	LC/MS Polar	254	1443.3	103.04	625-72-9	441	428	C01089	HMDB00357	2.1906	1.3854	1.3411	0.8305	4.8117	2.018	0.9311	0.8867	0.5211	0.7007	0.6607	1.0871	1	1.436	4.0706	0.3882	0.2501	0.3076	0.2614	0.0888	0.29	0.5636	0.1878	0.0888	6.8102	1.4595	1.5106	1.0223	4.543	3.075	7.3968	0.9569
1298	3-hydroxybutyrylcarnitine (1)	Lipid	Fatty Acid Metabolism(Acyl Carnitine)	43264	LC/MS Pos Early	100003926	2400	248.149		53481617			HMDB13127	1.4045	0.6981	0.7259	0.7649	1.259	0.9738	0.6777	0.9228	1.6291	1.0262	0.6259	0.3353	0.4333	0.3353	0.8621	1.1135	0.3353	0.3353	0.3353	0.3353	0.3353	0.5282	0.3353	0.3353	2.559	2.3431	1.1715	0.9504	2.4635	2.0611	5.1288	1.5144
1299	3-hydroxybutyrylcarnitine (2)	Lipid	Fatty Acid Metabolism(Acyl Carnitine)	52984	LC/MS Pos Early	100009271	2340	248.149						0.7402	0.4773	0.5441	0.5906	1.247	0.4758	0.3773	0.8758	2.1995	1.1242	0.2458	0.593	0.2458	0.5179	1.1855	0.4553	0.2458	0.2458	0.2458	0.2458	0.2458	0.4831	0.2458	0.2458	3.2589	2.0674	1.7259	1.3243	4.8764	3.0229	8.628	1.2554
1345	3-hydroxydecanoate	Lipid	Fatty Acid, Monohydroxy	22053	LC/MS Neg	100000997	4634.7	187.134	5561-87-5	26612	24790		HMDB02203	1.1502	0.565	1.0626	0.7758	1.2072	0.5883	0.7561	1.0622	0.8387	1.2165	0.9011	0.8033	1.1007	0.7801	1	0.763	0.4592	0.6847	0.3357	0.892	0.5383	1.2123	0.3781	0.3357	6.2464	3.4769	2.6936	4.3435	2.1323	5.3343	4.9778	2.8113
1343	3-hydroxyhexanoate	Lipid	Fatty Acid, Monohydroxy	53230	LC/MS Neg	100006367	1725	131.071	10191-24-9	151492	133518			0.6099	0.3049	0.3049	0.3049	0.3049	0.3049	0.3532	0.3049	0.9064	0.7869	0.5622	0.9175	0.3647	1.0825	1.4713	1.0963	0.4158	0.3049	0.3049	0.3897	0.3049	0.4496	0.3049	0.3049	5.3419	2.4208	1.3982	1.7755	2.8461	3.3653	5.5215	3.084
315	3-hydroxyisobutyrate	Amino Acid	Leucine, Isoleucine and Valine Metabolism	1549	LC/MS Polar	111	1619	103.04	2068-83-9	87	10140307	C06001	HMDB00336	1.0028	1.5531	1.3484	0.7657	2.6429	0.9148	0.7558	0.9972	0.9299	0.8469	0.6289	1.2727	0.7602	0.5162	0.4622	0.5817	0.2729	0.2729	0.2729	0.2729	0.2729	0.7346	0.2729	0.2729	9.8566	4.9629	2.8328	1.1989	5.1338	4.8756	7.528	3.8762
1347	3-hydroxylaurate	Lipid	Fatty Acid, Monohydroxy	32457	LC/MS Neg	100001112	5175	215.165	53941-38-1	94216	85026		HMDB00387	0.7272	0.49	1.0743	0.7317	0.9275	1.17	0.7497	0.7281	0.7641	0.9688	0.8793	0.8977	1.0788	1.2267	0.9373	0.7073	0.6969	1.0312	1.0577	1.4858	0.7997	1.4404	0.4584	0.4813	8.0685	2.3703	4.0075	29.7232	2.3757	7.2237	3.7446	1.6813
1349	3-hydroxymyristate	Lipid	Fatty Acid, Monohydroxy	21158	LC/MS Neg	100000882	5335	243.197	3422-31-9	16064	15252			1.2236	0.8452	1.0704	0.8104	0.9647	0.3874	1.0353	1.0881	0.4902	0.6485	0.9086	0.5857	1.2786	1.0753	1.1851	0.7602	0.7806	0.8055	0.4147	1.8549	0.7988	0.9154	0.4406	0.4457	5.93	1.2935	3.5721	42.0348	1.7746	3.5834	1.3189	1.0645
1344	3-hydroxyoctanoate	Lipid	Fatty Acid, Monohydroxy	22001	LC/MS Neg	100000773	3446	159.103	88930-08-9	26613	24791		HMDB01954	0.9225	0.9608	0.79	0.4866	1.5815	0.2771	0.6176	0.7418	0.2771	0.2771	0.6776	0.2771	0.2771	0.2771	1.1722	0.7588	0.2771	0.6425	0.2771	0.5228	0.2771	1.0392	0.2771	0.2771	6.1869	3.0027	2.2159	2.9886	3.4809	5.2928	6.5055	2.9083
1350	3-hydroxypalmitate	Lipid	Fatty Acid, Monohydroxy	27503	LC/MS Neg	100000983	5476	271.228	928-17-6	301590	266538		HMDB10734	1.2813	1.1343	0.9357	0.6636	0.9599	0.5246	0.6973	0.8786	0.5541	0.5163	1.03	0.6128	2.0124	1	1.7757	0.9552	0.9086	1.342	0.6958	1.4388	0.657	0.669	0.6066	0.5163	10.6882	1.5288	7.7812	52.9653	1.5558	5.4731	2.4026	1.4849
3949	3-hydroxypyridine sulfate	Xenobiotics	Chemical	48448	LC/MS Neg	100006098	1595.5	173.987	1955-23-3		16232314			0.054	0.054	0.054	0.054	0.2005	0.054	0.1275	0.054	0.4353	10.3641	0.4433	0.7095	5.7735	1.8801	1.1905	4.5388	0.054	0.054	0.054	0.054	0.054	0.5935	0.054	0.054	1	0.1467	0.054	0.1423	1.3949	2.2907	2.2897	1.3454
1379	3-hydroxystearate	Lipid	Fatty Acid, Monohydroxy	52938	LC/MS Neg	100008933	5674	299.259	45261-96-9	5282907	4446034			1.1488	1.1747	1.0783	0.7029	0.699	0.8062	0.9124	1.1577	0.5873	1	1.0358	0.615	0.7243	0.7866	1.3117	0.933	0.9958	0.9243	0.7871	1.2535	1.002	0.9209	0.6287	0.9056	0.5873	1.4748	6.7104	25.0859	1.6186	4.106	1.6707	1.9959
229	3-indoxyl sulfate	Amino Acid	Tryptophan Metabolism	27672	LC/MS Neg	100000467	2222.2	212.002	2642-37-7	10258	9840		HMDB00682	2.2284	0.239	1.3401	0.2229	1.3459	1	0.3976	0.6629	0.5378	1.5116	1.2158	0.951	0.6527	0.5574	0.9323	1.0574	0.2229	0.2272	0.2229	0.2229	0.3512	0.8665	0.2229	0.2229	6.374	1.1088	1.7525	0.3897	1.9028	4.8124	4.0695	2.2585
299	3-methyl-2-oxobutyrate	Amino Acid	Leucine, Isoleucine and Valine Metabolism	44526	LC/MS Polar	100000936	911	115.04	3715-29-5	49	48	C00141	HMDB00019	1.2303	2.0704	1.4032	0.4919	1.0881	0.9846	0.463	0.8111	0.6726	0.9916	1.0084	1.8871	0.6869	0.8159	1.7938	1.5836	0.12	0.172	0.081	0.081	0.0865	0.3929	0.1194	0.081	3.4843	1.9505	1.2986	0.941	1.9949	3.2479	4.8688	2.2139
300	3-methyl-2-oxovalerate	Amino Acid	Leucine, Isoleucine and Valine Metabolism	15676	LC/MS Neg	100000036	2064.2	129.056	1460-34-0;51829-07-3	47	46	C00671	HMDB03736	0.8218	1.1174	0.8822	0.2991	0.6003	1.6812	0.2991	0.543	0.7044	0.3445	0.7256	1	0.7635	0.2991	1.9029	1.0588	0.2991	0.2991	0.2991	0.2991	0.2991	0.6218	0.2991	0.2991	3.738	2.1977	1.1996	0.7255	1.1218	3.4738	5.4231	1.7173
2852	3-methylcytidine	Nucleotide	Pyrimidine Metabolism, Cytidine containing	35132	LC/MS Pos Early	100001466	2176	258.108	21028-20-6	159649	9164190			1.0927	0.1852	0.6125	0.2063	0.1852	0.3084	0.1852	0.436	2.1979	1.3584	1	1.0699	0.1852	0.223	0.2878	0.1852	0.1852	0.1852	0.1852	0.1852	0.1852	0.3847	0.1852	0.1852	2.9771	1.1106	0.8914	0.5978	1.1478	2.1448	3.0249	1.0454
62	3-methylhistidine	Amino Acid	Histidine Metabolism	15677	LC/MS Pos Early	100000042	2670	170.092	368-16-1	64969	58494	C01152	HMDB00479	0.4421	1.026	1.0421	2.5202	1	1.2753	0.7163	3.0732	0.0539	0.0539	0.7546	0.1687	0.0539	0.0539	0.0539	0.1233	0.0539	0.0539	0.0539	0.0539	0.0539	0.0539	0.0855	0.0539	2.8002	1.3516	0.7147	1.2165	0.2938	0.5534	18.6848	2.5757
3060	3-methylxanthine	Xenobiotics	Xanthine Metabolism	32445	LC/MS Neg	100001108	1700	165.042	1076-22-8	70639	63805	C16357	HMDB01886	0.2179	0.2179	0.2179	0.2179	0.5377	0.2179	0.2179	0.2179	0.5674	1.8715	0.2179	0.2471	5.3438	1.3543	0.2179	1.6203	0.2179	0.2179	0.2179	0.2179	0.4703	0.8676	0.2179	0.2179	1.1946	0.3734	0.2179	0.2179	3.3182	1.5737	0.3255	1.1324
191	3-phenylpropionate (hydrocinnamate)	Amino Acid	Phenylalanine and Tyrosine Metabolism	15749	LC/MS Neg	100000010	2860	149.061	501-52-0	107	10181339	C05629	HMDB00764	0.0208	0.0379	0.017	0.017	0.017	0.017	0.0544	0.017	1.3526	1.4293	0.2431	2.0598	1.0363	0.9637	1.9231	1.3385	0.017	0.017	0.017	0.017	0.017	0.017	0.017	0.017	0.017	0.017	0.017	0.017	0.017	0.017	0.017	0.017
867	3-phosphoglycerate	Carbohydrate	Glycolysis, Gluconeogenesis, and Pyruvate Metabolism	1414	LC/MS Neg	132	583	184.986	80731-10-8	724	10669764	C00597	HMDB00807	1.4425	2.0591	2.0336	0.3846	0.424	3.7426	0.9308	0.2502	0.0194	0.1441	1	0.8258	7.6529	0.8541	3.2018	1.0482	0.0194	0.222	0.0827	0.0194	0.1573	0.0194	0.0194	0.0194	3.1272	2.25	3.3916	0.0661	2.574	1.8714	5.0719	0.5671
2840	3-ureidopropionate	Nucleotide	Pyrimidine Metabolism, Uracil containing	3155	LC/MS Pos Early	1053	875	133.061	462-88-4	111	109	C02642	HMDB00026	1.4069	0.9461	2.7815	0.5748	1.2418	1.8553	0.5276	1	0.7824	1.5023	2.2672	0.1395	0.1395	2.6035	0.6055	0.4871	0.1395	0.1395	1.0909	0.1395	0.1395	2.3713	0.1724	0.1395	0.7741	0.5577	5.9081	0.1395	1.5312	3.4352	0.9916	0.8222
413	4-acetamidobutanoate	Amino Acid	Polyamine Metabolism	1558	LC/MS Pos Early	1113	1350	146.081	3025-96-5	18189	17180	C02946	HMDB03681	1.1185	0.9258	1.0051	0.6436	1.2942	1.0666	0.8385	1.0533	0.9949	0.9631	0.4558	0.6033	0.6153	0.7599	0.8458	0.605	0.2623	0.9746	0.2623	1.5922	0.8241	1.9227	0.2623	0.3342	6.4925	3.402	2.0884	4.8267	3.022	3.5893	4.1183	4.3663
2061	4-androsten-3beta,17beta-diol disulfate (1)	Lipid	Steroid	37202	LC/MS Neg	100001992	3740	224.062		10634		C04295	HMDB03818	9.3208	0.3917	0.1354	0.1354	2.1501	1.905	0.9136	0.2835	0.1354	0.1354	0.1354	0.1354	0.1354	0.1354	0.6868	0.1354	0.1354	0.1354	0.1354	0.1354	0.1354	0.1354	0.1354	0.1354	32.516	0.8396	0.2041	0.4106	1.4368	6.2739	9.7938	1.0864
2062	4-androsten-3beta,17beta-diol disulfate (2)	Lipid	Steroid	37203	LC/MS Neg	100001994	4065	224.062		10634		C04295	HMDB03818	1.2444	0.2065	0.2065	0.2065	0.7556	0.6008	0.2065	0.2065	0.2065	0.2065	0.2065	0.2065	0.2065	0.2065	0.2065	0.2065	0.2065	0.2065	0.2065	0.2065	0.2065	0.2065	0.2065	0.2065	5.2266	1.2947	0.4367	0.2065	0.7337	3.1007	3.9025	0.2065
2052	4-androsten-3beta,17beta-diol monosulfate (1)	Lipid	Steroid	37211	LC/MS Neg	100002028	4500	369.174	521-17-5				HMDB03818	1.7039	0.2769	0.2769	0.2769	0.2769	0.2769	0.2769	0.2769	0.2769	0.2769	0.2769	0.2769	0.2769	0.2769	0.2769	0.2769	0.2769	0.2769	0.2769	0.2769	0.2769	0.2769	0.2769	0.2769	5.2743	0.2769	0.2769	1.0365	0.2769	0.8061	0.9635	0.2769
418	4-guanidinobutanoate	Amino Acid	Guanidino and Acetamido Metabolism	15681	LC/MS Pos Early	100000096	2320	146.092	463-003;463-00-3	500	486	C01035	HMDB03464	1.0311	0.8227	1.1576	0.7042	1.0763	0.9689	0.8538	0.8539	0.9324	1.9983	0.895	0.3227	0.4579	0.4051	0.7767	1.2151	0.432	2.7413	0.1623	2.6522	0.2177	1.4733	0.2444	0.302	20.6218	4.0513	1.8416	18.5939	2.1893	5.0608	5.2919	3.1153
119	4-hydroxyphenylacetate	Amino Acid	Phenylalanine and Tyrosine Metabolism	541	LC/MS Neg	144	1361.1	151.04	156-38-7	127	3881560	C00642	HMDB00020	0.0895	0.0895	0.0895	0.0895	0.0895	0.0895	0.0895	0.0895	8.2035	3.026	0.2244	4.0075	0.4138	2.7728	5.111	1.0691	0.0895	0.0895	0.0895	0.0895	0.0895	0.0895	0.0895	0.0895	0.0895	0.4395	0.0895	0.3975	0.0895	0.2689	0.0895	1
133	4-hydroxyphenylpyruvate	Amino Acid	Phenylalanine and Tyrosine Metabolism	1669	LC/MS Neg	1141	1690.1	179.035	156-39-8	979	954	C01179	HMDB00707	0.4776	0.4074	0.41	0.2852	0.5746	0.7443	0.3261	0.2877	2.5991	2.0402	1.8876	5.224	2.3253	3.78	9.1914	32.9296	0.5673	0.9684	0.2099	0.4267	0.1736	1	0.1736	0.2201	5.5957	1.9251	0.9923	1.4535	1.1102	2.1645	4.0803	4.4933
78	4-imidazoleacetate	Amino Acid	Histidine Metabolism	32349	LC/MS Pos Early	100001207	2055	127.05	645-65-8	96215	86856	C02835	HMDB02024	0.7524	0.2318	0.2318	0.2318	0.2318	0.2318	0.5328	0.2318	0.5106	0.2318	0.296	0.6021	0.6791	0.2318	0.7884	0.2921	0.423	3.7277	0.2318	5.1685	0.2318	1.8114	0.2318	0.7849	15.2732	1.9098	1.2386	32.0807	1.2116	3.193	2.5692	3.0903
271	4-methyl-2-oxopentanoate	Amino Acid	Leucine, Isoleucine and Valine Metabolism	22116	LC/MS Neg	100000551	2170	129.056	816-66-0	70	69	C00233	HMDB00695	0.8975	1.0335	0.8481	0.2993	0.6879	1.3328	0.2133	0.5072	1.2651	1.203	0.9703	1.6833	0.9706	1.3651	2.6442	2.144	0.1028	0.1028	0.1028	0.2104	0.1028	0.5073	0.1028	0.1028	3.6657	1.9951	0.8997	1	0.9361	3.0505	4.3367	2.289
3019	4-methylcatechol sulfate	Xenobiotics	Benzoate Metabolism	46146	LC/MS Neg	100004111	2665	203.002						1.434	0.3396	0.3396	0.3396	0.4769	0.8535	0.3396	0.4425	1.4984	0.5583	0.3396	1.1465	0.3396	0.7874	0.3713	1.5665	0.3396	0.3396	0.3396	0.3396	0.3396	1.3616	0.3396	0.3396	2.437	0.3396	0.3396	0.3396	0.3396	3.5617	0.3396	0.3396
2869	5,6-dihydrothymine	Nucleotide	Pyrimidine Metabolism, Thymine containing	1418	LC/MS Pos Early	158	1280	129.066	696-04-8	93556	84456	C00906	HMDB00079	0.2947	0.1466	0.1466	0.1466	0.1466	0.2746	0.2621	0.1466	1.0264	0.705	0.8532	1.8488	0.9038	0.9305	1.3229	1.3456	0.1466	0.1466	0.1466	0.1466	0.1466	0.1466	0.1466	0.1466	2.2408	1.1069	0.9736	0.5	1.5638	2.143	4.0087	1.3439
3062	5-acetylamino-6-amino-3-methyluracil	Xenobiotics	Xanthine Metabolism	34424	LC/MS Polar	100001403	1710	197.068	19893-78-8	88299	79659	C16366	HMDB04400	1.1504	0.2986	0.2986	0.2986	2.0731	0.7786	0.2986	1	0.6966	0.4871	0.2986	0.2986	1.4711	0.2986	0.2986	0.542	0.2986	0.2986	0.2986	0.2986	0.2986	0.7458	0.2986	0.2986	6.8068	1.2502	0.4034	0.2986	4.8377	3.8637	0.5285	3.5293
102	5-aminovalerate	Amino Acid	Lysine Metabolism	18319	LC/MS Pos Early	100000454	2220	118.086	660-88-8	138	135	C00431	HMDB03355	1.2783	0.8553	0.2385	0.1412	0.0117	0.2339	1.5647	0.0117	13.6484	10.6762	8.7583	8.2676	4.6513	8.2078	8.9891	4.7683	0.0117	1.0359	0.3379	0.4788	0.2004	1.9796	0.1551	0.1643	2.8574	0.0735	0.4533	0.9641	0.0822	1.1984	1.1648	0.3235
86	5-hydroxylysine	Amino Acid	Lysine Metabolism	15685	LC/MS Pos Early	100000054	2790	163.108	13204-98-3	1029	1002	C16741	HMDB00450	0.2933	0.2933	0.2933	0.2933	0.2933	0.2933	0.2933	0.2933	0.3854	0.5189	0.2933	0.2933	0.2933	0.2933	0.2933	0.2933	0.2933	0.2933	0.2933	0.2933	0.2933	0.2933	0.2933	0.2933	2.9097	0.9506	0.2933	1.0795	1.0494	0.6162	2.1146	1.6161
409	5-methylthioadenosine (MTA)	Amino Acid	Polyamine Metabolism	1419	LC/MS Pos Early	212	2752	298.097	2457-80-9	439176	388321	C00170	HMDB01173	1.2953	0.8174	1.1169	0.794	1.002	1.331	0.6093	1.5663	0.6861	0.4835	0.3879	0.4998	0.0988	0.3453	0.337	0.0988	0.0988	0.0988	0.0988	0.0988	0.0988	0.2625	0.0988	0.0988	2.4553	2.3379	1.0031	1.4427	1.5878	1.7476	3.7197	0.998
2827	5-methyluridine (ribothymidine)	Nucleotide	Pyrimidine Metabolism, Uracil containing	35136	LC/MS Neg	100001446	1778.1	257.078	1463-10-1	445408	393058		HMDB00884	1.1714	0.4585	1.0028	0.7249	0.9972	0.9951	0.3581	0.743	3.4486	1.3372	0.9902	1.5238	0.3901	0.2183	2.3159	0.2017	0.2231	0.2017	0.2017	0.2017	0.2017	0.6909	0.2017	0.2017	3.7803	2.2814	1.8216	0.5128	1.5787	2.8969	2.5378	1.1106
428	5-oxoproline	Amino Acid	Glutathione Metabolism	1494	LC/MS Neg	1021	738.5	128.035	98-79-3	7405	7127	C01879	HMDB00267	0.59	0.2067	0.2724	0.1928	0.3735	0.3105	0.2535	0.4023	0.2642	0.2422	0.3209	0.4802	0.4074	0.2291	0.4013	0.3031	4.1256	5.2727	2.0069	10.3367	1.4755	7.3022	1.41	2.4139	24.7456	15.9051	10.2492	40.4196	13.9801	12.6484	21.7465	17.6007
876	6-phosphogluconate	Carbohydrate	Pentose Phosphate Pathway	15442	LC/MS Neg	100000341	583.9	275.017	921-62-0;53411-70-4	91493	82615	C00345	HMDB01316	1.28	0.5084	1.1841	0.4701	0.5872	0.7956	1.3118	1.6926	0.1719	0.1719	0.1719	0.1719	0.7334	0.1719	0.4098	0.4623	0.1719	0.8159	0.1719	0.1719	0.1719	0.1719	0.1719	0.1719	5.3465	3.2733	2.9038	0.1719	1.6622	6.6477	1.7737	0.7231
2794	7-methylguanine	Nucleotide	Purine Metabolism, Guanine containing	35114	LC/MS Pos Early	100001456	2175	166.072	578-76-7	11361	10883	C02242	HMDB00897	0.5899	0.1641	0.2704	0.1156	0.4583	0.3221	0.2821	0.241	2.6055	1.9205	1.8014	1.7696	2.1211	1.5128	2.6391	1.1199	0.2708	0.3829	0.1122	0.2549	0.2072	1.1143	0.134	0.1135	3.6857	1.7839	0.8857	2.092	1.6294	4.0949	3.1142	2.1967
3061	7-methylxanthine	Xenobiotics	Xanthine Metabolism	34390	LC/MS Pos Early	100001396	1350	167.056	552-62-5	68374	61660	C16353	HMDB01991	0.6134	0.1973	0.1973	0.1973	1.0654	0.5215	0.1973	0.4795	1.339	3.0233	0.4835	0.9059	7.9949	2.3411	0.3033	2.8795	0.1973	0.5474	0.1973	0.1973	1.0495	2.4019	0.1973	0.3795	2.9373	0.7626	0.4107	0.1973	5.2798	5.2362	0.9505	2.2413
3353	acesulfame	Xenobiotics	Food Component/Plant	48569	LC/MS Neg	100006203	1581	161.987	55589-62-3					0.0449	0.0449	0.0449	0.0756	0.0449	0.1126	0.0449	0.0449	1	0.0449	110.671	11.9046	23.5529	1.499	0.0449	0.0449	0.0449	0.0449	0.0449	0.5887	0.252	2.9035	0.0449	0.0449	0.0517	0.2506	0.2573	4.7112	3.5121	10.7699	0.0449	0.0449
1297	acetylcarnitine	Lipid	Fatty Acid Metabolism(Acyl Carnitine)	32198	LC/MS Pos Early	100000802	2282	204.123	5080-50-2	1	5406074	C02571	HMDB00201	2.8835	1.2434	2.381	1.3117	2.6569	2.0953	1.4782	3.4379	2.0366	0.8401	0.8092	0.5582	0.2648	0.5012	0.4712	0.6558	0.1212	0.046	0.048	0.047	0.0817	0.355	0.078	0.0243	3.011	2.3712	1.3605	0.61	2.4469	2.7582	5.6862	1.1599
404	acisoga	Amino Acid	Polyamine Metabolism	43258	LC/MS Pos Early	100004541	1813	185.128	106692-36-8	129397	114601			0.441	0.6299	0.6095	0.6276	0.8072	1.0005	0.9327	0.5596	1.5219	0.5423	0.441	1	0.9056	1.2365	0.9178	0.9167	0.441	0.441	0.441	0.441	0.441	0.441	0.441	0.441	2.2729	1.5642	1.0339	1.8396	1.7088	1.4614	3.2782	1.6016
1040	aconitate [cis or trans]	Energy	TCA Cycle	46173	LC/MS Neg	100001359	580	173.009				C00417	HMDB00072	0.9926	1.1547	2.0199	0.6051	0.9567	1.5388	0.566	1.2352	0.808	1.7539	2.0172	2.1989	0.5964	0.5267	1.0442	2.2691	0.1954	0.5698	0.0817	1.0074	0.1113	0.1873	0.1362	0.1343	2.3686	1.2712	0.796	4.0233	1.1354	1.4627	2.4717	0.979
2759	adenine	Nucleotide	Purine Metabolism, Adenine containing	554	LC/MS Pos Early	880	2221	136.062	73-24-5	190	185	C00147	HMDB00034	3.9042	0.996	2.615	3.0326	0.9463	1.4577	4.8459	4.9552	0.6409	0.4523	1.3236	1.6566	2.2359	0.9895	2.3624	0.9082	0.0554	0.397	0.0535	0.2695	0.0524	0.2717	0.0431	0.0955	2.0129	0.8334	2.3509	2.2081	1.8632	0.4989	1.004	1.6815
2758	adenosine	Nucleotide	Purine Metabolism, Adenine containing	555	LC/MS Pos Early	798	2169	268.104	58-61-7	60961	54923	C00212	HMDB00050	2.5433	1.2392	2.4941	15.9975	1.5562	3.4487	6.843	8.0571	0.0962	0.2094	0.1239	0.361	0.4288	0.0899	0.7608	0.1364	0.1952	0.3843	0.2993	0.4317	0.1574	0.087	0.1359	0.1506	6.4549	4.5161	22.9346	1.7013	8.2144	2.0468	6.387	3.1681
2753	adenosine 2'-monophosphate (2'-AMP)	Nucleotide	Purine Metabolism, Adenine containing	36815	LC/MS Neg	100001694	1497.7	346.056	130-49-4	94136		C00946	HMDB11617	1.7618	0.5176	1.2884	0.7999	0.973	0.6272	0.9417	3.6264	0.1052	0.1052	0.1052	0.1052	0.1052	0.1052	1	0.4339	0.1052	0.1052	0.1052	0.1052	0.1052	0.1052	0.1052	0.1052	7.736	1.5938	3.4308	0.4298	0.9203	1.4821	1.0818	1.0996
2898	adenosine 5'-diphosphoribose (ADP-ribose)	Cofactors and Vitamins	Nicotinate and Nicotinamide Metabolism	558	LC/MS Neg	215	920	558.064	68414-18-6	192	3674071	C00301	HMDB01178	0.7273	0.9038	0.7816	0.5183	0.694	2.6056	0.3646	1.6872	0.3646	0.3646	0.3646	0.3646	0.3646	0.3646	0.3646	0.3646	0.3646	0.3646	0.3646	0.3646	0.3646	0.3646	0.3646	0.3646	1.9529	2.8086	2.4372	0.3646	5.641	1	0.3646	0.3646
2751	adenosine 5'-monophosphate (AMP)	Nucleotide	Purine Metabolism, Adenine containing	32342	LC/MS Pos Early	209	1013	348.07	149022-20-8	6083	10239183	C00020	HMDB00045	1.058	0.7804	0.942	0.4291	0.8603	0.6423	1.8151	1.37	0.0781	0.0293	0.0293	0.0293	0.0293	0.0293	0.0933	0.0293	0.0293	0.0293	0.132	0.1396	0.0909	0.0293	0.0293	0.0293	5.2269	9.5728	5.3834	1.0874	4.0551	4.8858	9.7825	2.5415
1125	adrenate (22:4n6)	Lipid	Polyunsaturated Fatty Acid (n3 and n6)	32980	LC/MS Neg	100001193	5678	331.264	2091-25-0	5497181	4445971	C16527	HMDB02226	0.9424	0.3591	0.915	0.1411	0.3174	0.6334	0.1411	0.6971	0.3201	1.484	0.2344	0.1411	0.1411	0.1411	0.1411	0.1411	0.1411	0.1411	0.1411	0.1411	0.1411	0.1411	0.1411	0.1411	8.7756	4.2071	1.0576	2.5586	1.83	7.039	2.6965	2.8909
402	agmatine	Amino Acid	Polyamine Metabolism	15496	LC/MS Pos Early	100000103	3057	131.129	2482-00-0	199	194	C00179	HMDB01432	0.2176	0.2176	0.2176	0.2176	0.2176	0.2176	0.2176	0.2176	1.0516	0.9484	0.6732	0.3309	3.8544	1.3884	3.7456	0.2176	0.2176	0.2176	0.2176	0.2213	0.2176	0.2176	0.2176	0.2176	0.2176	0.2176	0.2176	2.1832	0.2176	0.2176	0.2176	0.2176
27	alanine	Amino Acid	Alanine and Aspartate Metabolism	1126	LC/MS Pos Early	811	1700	90.055	56-41-7	5950	5735	C00041	HMDB00161	1.4642	0.9232	1.348	1.0291	0.9681	1.3275	0.8112	1.8352	0.6953	0.5804	0.4923	0.6597	0.7356	0.4466	0.9709	0.1978	0.7529	1.1832	0.5108	1.486	0.3279	1.3448	0.4016	0.4898	7.2814	3.8238	2.4674	5.6288	3.1072	3.0333	6.2171	4.2416
468	alanylleucine	Peptide	Dipeptide	37093	LC/MS Pos Early	100001890	3055	203.139	1638-60-4	259583	227831		HMDB28691	0.8106	1.5695	1	1.7952	1.5225	2.46	0.4485	2.2025	0.0442	0.0442	0.0442	0.0442	0.187	0.0442	0.2132	0.0442	0.0442	0.0442	0.0442	0.0503	0.0442	0.0575	0.0442	0.0442	2.1756	1.6705	0.5736	1.0091	1.4691	1.6512	0.7462	0.3748
2746	allantoin	Nucleotide	Purine Metabolism, (Hypo)Xanthine/Inosine containing	1107	LC/MS Polar	1002	1672	157.037	97-59-6	204	199	C02350	HMDB00462	0.1441	0.2608	0.3911	0.0757	0.1895	0.3139	0.2517	0.0262	2.1939	0.5994	1.6049	1.2727	1.6701	1.8458	2.8708	1.7569	0.4499	0.5132	0.2692	0.7273	0.5663	3.6461	0.3335	0.3124	4.014	4.9507	2.4987	4.2498	4.0896	22.2753	5.7997	8.7577
316	alpha-hydroxyisocaproate	Amino Acid	Leucine, Isoleucine and Valine Metabolism	22132	LC/MS Neg	100000706	1840	131.071	10303-64-7	83697	75520	C03264	HMDB00746	0.4222	0.0722	0.0722	0.0722	0.0722	0.0722	0.1134	0.0722	0.7618	1.2204	1.3698	3.2079	1.9334	1	1.3777	0.7416	0.1491	1.1167	0.0722	0.573	0.0722	0.6235	0.137	0.4299	6.086	1.0781	0.1982	2.9808	0.4978	1.1346	2.7137	12.1249
286	alpha-hydroxyisovalerate	Amino Acid	Leucine, Isoleucine and Valine Metabolism	46537	LC/MS Polar	100001300	1052	117.056	600-37-3	99823	90190		HMDB00407	1.3915	1.1314	0.6212	0.769	0.5895	0.9558	0.9894	1.072	1.363	2.0078	1.4327	3.3562	0.9938	0.8493	3.4695	1.5837	0.1493	0.4736	0.026	0.1841	0.1846	0.6715	0.2057	0.1496	5.3016	2.3868	1.0062	1.4467	0.9383	2.4224	11.7104	6.55
1044	alpha-ketoglutarate	Energy	TCA Cycle	528	LC/MS Polar	93	2700	145.014	305-72-6;328-50-7;22202-68-2	51	50	C00026	HMDB00208	0.2257	0.7083	0.2584	0.1473	0.2165	0.1841	0.1724	0.1514	1.4514	1.0245	1.3513	3.1895	1.1171	1.9338	4.8046	2.5111	0.1874	0.7968	0.2389	1.6616	0.2278	1.3351	0.2892	0.3273	2.7722	0.5034	0.9755	6.8063	1.1651	3.748	2.0983	3.4275
2918	alpha-tocopherol	Cofactors and Vitamins	Tocopherol Metabolism	1561	LC/MS Pos Late	1105	2522	430.378	59-02-9;10191-41-0	14985	14265	C02477	HMDB01893	3.2039	1.0044	3.2168	1.9762	2.035	0.9568	0.816	5.0644	1.4276	7.4039	0.9956	0.7789	0.0283	0.4178	1.0404	0.3343	0.6518	0.3628	0.2831	0.0789	0.2401	0.296	0.0113	0.1984	8.3394	2.5261	1.7143	0.1058	1.408	1.6687	1.3061	4.4344
3072	anatabine	Xenobiotics	Tobacco Metabolite	43473	LC/MS Pos Early	100004456	2950	161.107	2743-90-0	11388	10910	C10126	HMDB04476	0.7354	0.8754	0.9828	0.7354	0.7354	0.7354	0.7354	1	0.7354	0.8354	1.0756	0.7354	1.2439	0.7354	0.7354	0.8047	0.7354	12.44	0.7354	0.7354	0.7354	0.8893	0.7354	0.7354	166.006	1.7373	0.9521	1.8006	1.63	1.9439	0.7354	0.8049
2051	androsterone sulfate	Lipid	Steroid	31591	LC/MS Neg	100001073	5022	369.174	2479-86-9	159663	19988780		HMDB02759	1.9207	0.4806	0.4055	0.4055	0.5705	1	0.4055	0.4055	0.4055	0.4055	0.4055	0.4055	0.4055	0.4055	0.4055	0.4055	0.4055	0.4055	0.4055	0.4055	0.4055	0.4055	0.4055	0.4055	7.4183	3.2532	0.5806	0.4302	0.8168	7.4165	2.4996	1.6542
910	arabitol/xylitol	Carbohydrate	Pentose Metabolism	48885	LC/MS Polar	100006430	1932.4	151.061						1	0.397	0.733	0.3894	1.0292	0.6976	0.2328	0.4552	1.2853	0.5675	0.6454	10.6066	30.8302	0.5314	0.3943	0.2328	0.4712	0.4906	0.2328	0.7345	0.2328	2.2058	0.2328	0.2328	4.1116	2.2273	1.7926	2.815	3.2985	3.2422	4.2243	1.1876
912	arabonate/xylonate	Carbohydrate	Pentose Metabolism	48255	LC/MS Polar	100006115	2664.6	165.04						1.4016	0.7434	1.1947	0.7603	0.7735	0.6438	0.8349	1.3042	0.6317	0.7103	1.3059	1	0.5419	0.6752	0.5738	1.0369	0.3259	0.192	0.192	0.192	0.192	0.729	0.192	0.192	7.1306	3.7848	2.9026	1.9326	3.5642	4.275	9.0783	2.473
1094	arachidate (20:0)	Lipid	Long Chain Fatty Acid	1118	LC/MS Neg	893	6295	311.296	506-30-9	10467	10035	C06425	HMDB02212	1.3332	0.9935	1.3057	0.8855	0.8211	0.873	0.7812	1.0065	0.6945	0.9502	0.9906	1.5282	0.8603	0.6418	1.1891	0.7296	1.0896	1.4574	0.807	1.7323	0.8396	0.752	0.6462	0.6371	8.9698	2.612	11.7401	18.5053	3.1909	5.7961	2.6934	6.8057
1124	arachidonate (20:4n6)	Lipid	Polyunsaturated Fatty Acid (n3 and n6)	1110	LC/MS Neg	229	5535	303.233	506-32-1	444899	392692	C00219	HMDB01043	9.9121	3.5674	8.1755	1.2271	2.3588	7.7044	0.4077	6.6753	0.7494	2.9647	0.7729	0.3202	0.0784	0.1969	0.3612	0.0372	0.0777	0.0188	0.0249	0.0118	0.0093	0.0612	0.015	0.025	43.9191	17.1009	11.8157	1.9911	18.9253	26.7211	41.6855	21.3077
365	arginine	Amino Acid	Urea cycle; Arginine and Proline Metabolism	1638	LC/MS Pos Early	231	2825	175.119	1119-34-2	232	227	C00062	HMDB00517	0.6131	0.4398	0.4965	0.2735	0.4791	0.5396	0.1811	0.4727	1.3216	1.4481	1.5786	1.5863	0.7274	0.9622	1.4336	0.6103	0.7286	1.0378	0.4097	1.3009	0.2915	1.066	0.1969	0.189	4.2122	2.208	1.298	3.4574	1.7908	1.8555	2.2264	1.4322
371	argininosuccinate	Amino Acid	Urea cycle; Arginine and Proline Metabolism	15497	LC/MS Pos Early	232	2745	291.13	156637-58-0	16950;828	805	C03406	HMDB00052	0.2699	0.1504	0.1504	0.1504	1.1855	0.1504	0.1504	0.1933	0.1504	0.1504	0.1504	0.1504	0.1504	0.1504	0.1504	0.2049	0.3824	0.5693	0.1504	0.2257	0.1504	0.6254	0.1504	0.1504	6.988	2.9346	1.0938	2.6509	3.068	2.4566	1.0807	1
2912	ascorbate (Vitamin C)	Cofactors and Vitamins	Ascorbate and Aldarate Metabolism	32354	LC/MS Pos Early	233	770	177.039	134-03-2		10189562	C00072	HMDB00044	1.022	0.1537	1	0.7081	0.058	0.1239	0.0848	3.8955	0.0348	0.0348	0.0348	0.0348	0.0348	0.0348	0.0348	0.0348	0.0348	0.0348	0.0348	0.0348	0.0348	0.0348	0.0348	0.0348	1.0002	2.9692	2.1508	0.0348	3.1047	0.0348	0.0348	0.0348
32	asparagine	Amino Acid	Alanine and Aspartate Metabolism	512	LC/MS Pos Early	917	1225	133.061	70-47-3	6267	6031	C00152	HMDB00168	0.956	0.9468	1.6497	0.8458	1.5087	1.4209	0.3871	1.5962	0.034	0.18	0.0545	0.0386	0.0113	0.0152	0.0105	0.0593	1.8502	0.9811	1.0179	2.1138	0.9821	1.4612	0.4188	0.9724	4.922	6.4487	2.9989	5.2672	5.0383	3.8595	5.2366	4.447
30	aspartate	Amino Acid	Alanine and Aspartate Metabolism	443	LC/MS Pos Early	234	1165	134.045	56-84-8	5960	5745	C00049	HMDB00191	1.5231	0.4951	1.0026	0.7125	0.7765	0.7746	0.6282	1.4768	1.028	0.8442	0.9625	0.9974	1.2185	0.6459	1.1117	0.4652	0.7372	0.8491	0.5703	1.4871	0.3494	1.3112	0.3308	0.5371	4.6801	3.1002	2.1553	4.6395	2.9115	2.479	4.5678	3.1278
1211	azelate (nonanedioate)	Lipid	Fatty Acid, Dicarboxylate	18362	LC/MS Neg	2029	1276	187.098	123-99-9	2266	2179	C08261	HMDB00784	1.8935	1.4324	1.2044	1.0339	1.5579	1.3098	0.816	1.1629	0.6202	0.4876	0.5257	0.2285	0.5378	0.282	0.5683	0.7829	0.9661	0.5197	0.3894	0.8896	0.3651	1.7407	0.4006	0.7437	3.4472	4.9956	1.2871	9.9481	2.3039	4.5058	4.5741	3.4567
1922	behenoyl sphingomyelin (d18:1/22:0)*	Lipid	Sphingolipid Metabolism	48492	LC/MS Pos Late	100006294	3083	787.669						1.9248	1.3696	1.0157	1.8161	1.534	0.6405	0.6021	0.9843	1.2165	3.3175	0.5899	1.0168	0.6533	0.2821	1.0903	0.1098	0.1098	0.1098	0.1098	0.1098	0.1098	0.1098	0.1098	0.1098	0.8352	0.6888	0.6262	0.1098	0.3448	1.8999	0.1098	1.0614
2997	benzoate	Xenobiotics	Benzoate Metabolism	15778	LC/MS Neg	100000008	1750	121.029	65-85-0	243	238	C00180	HMDB01870	1.2819	0.8326	1.1326	0.862	0.9163	1.0225	0.7573	0.7694	0.5435	0.9775	1.0982	0.8783	0.6718	0.5435	0.5435	0.9047	0.5435	0.5435	0.5435	0.5435	0.5435	0.7143	0.9151	0.5435	2.9842	1.9632	2.122	1.9053	2.3042	1.9514	10.6685	1.9674
2841	beta-alanine	Nucleotide	Pyrimidine Metabolism, Uracil containing	55	LC/MS Pos Early	244	1939	90.055	56-41-7;107-95-9	239	234	C00099	HMDB00056	0.9244	0.9338	1.331	1.5113	0.9527	1.5342	1.1522	1.5393	1.4632	0.9469	1.7711	1.0425	0.2707	0.5455	1.518	0.3096	0.7365	0.5551	0.528	0.5542	0.3852	0.9575	0.8259	0.3705	6.2247	5.7	0.5469	1.093	6.2882	3.3639	9.8827	3.6216
55	beta-citrylglutamate	Amino Acid	Glutamate Metabolism	54923	LC/MS Neg	100003271	530	320.062	73590-26-8		19992713			5.7785	1.9056	4.1867	2.5817	3.0062	2.8073	1.5774	6.9359	0.7737	0.7352	1	0.644	0.1674	0.223	0.3519	0.2841	0.1124	0.1983	0.0859	0.2022	0.1356	0.0641	0.0999	0.0641	2.0975	2.3502	1.906	0.5294	3.7488	1.1305	4.3055	1.0187
279	beta-hydroxyisovalerate	Amino Acid	Leucine, Isoleucine and Valine Metabolism	12129	LC/MS Polar	1442	1149.8	117.056	625-08-1	69362	62571		HMDB00754	1.3604	1.2832	0.4463	0.6242	1	0.814	0.8201	0.9792	1.1396	0.8633	1.515	0.9803	0.3037	0.2962	0.9289	1.0462	0.6503	0.2962	0.2962	0.2962	0.2962	0.9255	0.2962	0.2962	0.2962	4.007	4.4718	1.551	4.3199	5.0712	11.9832	6.2732
6	betaine	Amino Acid	Glycine, Serine and Threonine Metabolism	3141	LC/MS Pos Early	799	1064	118.086	107-43-7	247	24219951173	C00719	HMDB00043	0.7256	0.9325	1.3831	0.6401	1.0413	1.6265	0.7501	1.2382	3.9046	2.9489	1.9577	0.7241	0.2991	1.006	0.7658	0.2525	0.4991	0.5992	0.2148	0.616	0.1449	0.994	0.3357	0.2198	5.2044	3.3204	1.9055	3.5581	1.4297	4.1309	4.1404	2.9541
1279	butyrylcarnitine	Lipid	Fatty Acid Metabolism (also BCAA Metabolism)	32412	LC/MS Pos Early	100001054	2860	232.154	25576-40-3	439829	184820	C02862	HMDB02013	2.8192	0.7534	1.2325	0.5997	1.6781	0.86	0.7726	1.4288	2.661	1.5222	0.6543	0.8821	0.6006	0.6645	0.8481	0.7771	0.0739	0.0739	0.0739	0.0739	0.0739	0.0739	0.0739	0.0739	2.1236	2.6548	1.1812	0.3585	2.5646	1.2224	3.6297	1
261	C-glycosyltryptophan	Amino Acid	Tryptophan Metabolism	48782	LC/MS Neg	100006379	1777	365.135	180509-18-6	10981970	9157171			1.2816	0.559	1.2279	0.5371	1.3589	0.8506	0.3899	1.5911	2.5921	0.9498	1.0502	0.524	0.1852	0.4882	0.4486	0.2674	0.2113	0.1852	0.1852	0.1852	0.1852	0.9409	0.1852	0.1852	2.876	2.4297	1.3507	0.2814	1.9178	5.2611	2.5396	1.6958
100	cadaverine	Amino Acid	Lysine Metabolism	15308	LC/MS Pos Early	100000110	3036	103.123	462-94-2;1476-39-7	273	13866593	C01672	HMDB02322	0.1147	0.1147	0.1147	0.1147	0.1147	0.1147	0.4608	0.1147	2.0442	1.8026	5.0299	2.0203	0.1441	0.3889	2.5447	1.5223	0.1147	0.1147	0.1394	0.254	0.1147	1.2984	0.1147	0.1147	0.1147	0.1147	0.1147	0.9628	0.1147	0.8238	1.0372	0.1147
3049	caffeine	Xenobiotics	Xanthine Metabolism	569	LC/MS Pos Early	849	2106	195.088	58-08-2	2519	2424	C07481	HMDB01847	1.6824	0.2182	0.2149	0.0381	0.5018	1.0139	0.0662	1.5555	13.0788	39.7188	4.9981	0.5484	30.0996	10.9067	1.3376	47.2352	0.1924	0.4914	0.0279	0.0279	0.2794	1.7436	0.0279	0.2952	5.869	0.9861	0.4849	0.3016	3.3472	3.7354	0.7029	4.7388
1069	caprate (10:0)	Lipid	Medium Chain Fatty Acid	1642	LC/MS Neg	888	5090.7	171.139	112-37-8	2969	2863	C01571	HMDB00511	1.2981	2.0546	1.246	1	1.2641	1.5081	0.8847	1.178	0.7237	1.0997	0.5565	0.7013	0.7521	0.9144	0.844	0.5701	0.6203	0.505	0.4658	0.4658	0.7072	0.771	0.6549	0.5593	12.8616	2.4936	1.4268	7.8935	4.2321	3.65	6.1789	3.6207
1065	caproate (6:0)	Lipid	Medium Chain Fatty Acid	32489	LC/MS Neg	926	2713.7	115.076	142-62-1	8892	8552	C01585	HMDB00535	0.6306	0.6306	0.6306	0.6306	0.6306	0.6306	0.6306	0.6306	0.6306	0.6306	0.8623	0.6306	0.6306	0.6306	0.6306	0.6306	0.6306	0.6306	0.6306	0.6306	0.6306	1	0.6306	0.6306	1.883	2.6405	1.9797	0.6306	0.6306	0.863	1.5908	0.7903
1067	caprylate (8:0)	Lipid	Medium Chain Fatty Acid	32492	LC/MS Neg	932	4362	143.108	124-07-2	379	370	C06423	HMDB00482	2.0296	1	0.5897	0.3742	0.6784	0.4415	0.1402	0.1402	0.1402	0.1402	0.5164	0.1402	0.4591	0.1402	0.4204	0.1402	0.1402	0.1402	0.1402	0.1402	0.1402	0.3646	0.1402	0.1402	6.191	1.3204	1.0968	3.6933	2.7805	1.8277	3.9182	2.4248
1325	carnitine	Lipid	Carnitine Metabolism	15500	LC/MS Pos Early	100000007	1978	162.112	461-05-2	10917	10455	C00318	HMDB00062	2.3102	2.9025	3.9139	3.3216	4.4973	3.1267	2.1776	4.3381	0.3525	0.211	0.4317	0.7183	0.1774	0.3005	0.3552	0.391	0.2085	0.1194	0.0887	0.144	0.0943	0.3119	0.1615	0.0495	2.1386	2.6088	2.1065	1.2817	1.3305	1.4905	4.1617	1.8055
3014	catechol sulfate	Xenobiotics	Benzoate Metabolism	35320	LC/MS Neg	100001605	1906	188.986	4918-96-1	3083879	2341024	C00090	HMDB59724	0.735	0.2219	0.1925	0.164	0.4793	0.8217	0.2808	0.164	1.236	1.8141	0.6566	1.1495	1.6462	1.7087	1.2049	1.5292	0.2569	0.164	0.164	0.164	0.164	0.8914	0.164	0.164	5.4883	2.5057	0.9916	0.4123	2.9574	5.0837	7.1136	1
2124	chenodeoxycholate	Lipid	Primary Bile Acid Metabolism	1563	LC/MS Neg	1123	5264	391.285	474-24-9;474-25-9	10133		C02528	HMDB00518	0.3913	0.3913	0.3913	0.3913	0.3913	0.3913	0.3913	0.3913	0.3913	0.3913	0.3913	0.3913	0.3913	0.3913	0.3913	0.3913	0.3913	0.3913	0.3913	0.3913	0.3913	0.3913	0.3913	0.3913	0.3913	1.1085	0.3913	0.3913	0.3913	3.0147	0.8915	0.3913
1483	chiro-inositol	Lipid	Inositol Metabolism	37112	LC/MS Polar	100001859	3191.2	225.062	643-12-9		10254647	C19891	HMDB34220	1.2012	1.1043	1.184	1.0734	0.8818	1.0528	0.8999	0.9384	0.4001	0.4001	0.4001	0.4001	0.4001	0.4001	0.4001	0.4001	0.4001	0.4001	0.4001	0.4001	0.4001	0.5595	0.4001	0.4001	1.0337	0.9456	0.9571	1.0777	0.9663	2.0946	0.8893	1.3569
2121	cholate	Lipid	Primary Bile Acid Metabolism	22842	LC/MS Neg	136	5165	407.28	81-25-4	221493		C00695	HMDB00619	1.2664	0.9771	1.4502	1.0199	0.9857	0.9372	0.8804	0.928	0.0405	0.0405	0.0405	0.0405	0.0405	0.0405	0.0405	0.1678	0.0405	0.0405	0.0405	0.0405	0.0405	0.0405	0.0405	0.0405	0.7481	1.4605	1.0146	0.9965	1.0262	1.4313	1.0035	1.0288
1953	cholesterol	Lipid	Sterol	63	LC/MS Pos Late	266	2707	369.352	57-88-5	11025495	4937803	C00187	HMDB00067	1.886	0.0299	1.6772	1.2218	1.4443	1.0702	0.8276	1.873	0.9207	2.6091	0.5476	0.4653	0.351	0.3177	1.0249	0.0602	0.4128	0.1207	0.0299	0.1027	0.0517	0.1146	0.0299	0.0642	2.5233	1.5748	1.104	2.2061	1.1672	1.393	0.9751	1.4904
1510	choline	Lipid	Phospholipid Metabolism	15506	LC/MS Pos Early	1256	1961	104.107	67-48-1	305	149278	C00114	HMDB00097	2.049	0.8126	1.4802	0.7489	0.8839	1.1211	0.6473	1.3433	4.0117	3.0523	2.5937	1.3915	0.7084	0.9572	1.3393	0.4787	0.2439	0.0867	0.0941	0.0487	0.2864	0.7904	0.1511	0.0699	2.7642	2.0283	1.0428	0.6282	2.327	2.2223	3.2128	1.2565
1511	choline phosphate	Lipid	Phospholipid Metabolism	34396	LC/MS Pos Early	267	700	184.073	72556-74-2	1014	119298	C00588	HMDB01565	5.8549	4.5375	5.7464	3.9667	5.274	5.0564	3.3886	6.2013	0.2286	0.0791	0.8727	0.7741	0.7474	0.507	0.77	0.4701	0.0691	0.0594	0.1334	0.0724	0.1002	0.1174	0.0348	0.0366	5.2857	4.6164	4.334	1.1273	5.8437	2.0421	7.0465	2.0399
1306	cis-4-decenoyl carnitine	Lipid	Fatty Acid Metabolism(Acyl Carnitine)	38178	LC/MS Pos Late	100002259	1057	314.233	98930-66-6					1.099	0.3042	0.4876	1.0581	0.1826	1.3361	0.1826	0.9419	0.292	0.372	0.1826	0.4937	0.1826	0.315	0.1826	0.1826	0.1826	0.1826	0.1826	0.1826	0.1826	0.7445	0.1826	0.1826	5.6594	4.622	0.8648	1.4201	1.9544	5.9295	2.8451	1.0639
68	cis-urocanate	Amino Acid	Histidine Metabolism	40410	LC/MS Pos Early	100003425	2406	139.05	7699-35-6	1549103	1266070			0.6573	0.0454	0.0957	0.0569	0.191	0.1986	0.1798	0.1547	0.5679	0.4517	0.2289	0.5145	0.4828	0.4806	0.9044	0.3191	4.092	4.6244	1.6503	2.345	1.0956	6.2792	1.6672	2.4536	20.3185	16.0068	7.9239	11.3898	8.9765	9.7816	15.8977	19.416
1038	citrate	Energy	TCA Cycle	1564	LC/MS Neg	1124	582	191.02	77-92-9	311	305	C00158	HMDB00094	1.0675	0.9325	1.6184	0.4625	0.5636	0.8116	0.4308	0.7774	1.0907	4.2186	4.9353	6.3901	0.7616	1.4474	2.636	12.1117	0.242	0.2245	0.0727	0.3969	0.1066	0.1042	0.2221	0.0576	2.8625	2.7894	1.9199	0.241	2.2636	2.5491	5.8068	1.3366
370	citrulline	Amino Acid	Urea cycle; Arginine and Proline Metabolism	2132	LC/MS Pos Early	391	1520	176.103	372-75-8	9750	810	C00327	HMDB00904	0.448	0.2696	0.3068	0.143	0.6664	0.4199	0.3262	0.2796	1.3134	0.9165	0.8722	0.7205	1.0986	0.596	1.1149	0.3142	1.2879	1.8467	0.7226	2.5362	0.5312	1.9506	0.6894	1.0835	7.7533	2.8944	1.5763	8.9555	2.3831	2.8716	4.0956	5.5407
2040	cortisone	Lipid	Steroid	1769	LC/MS Neg	273	4572.5	359.186	53-06-5	222786	361685	C00762	HMDB02802	0.2737	0.1772	0.1772	0.1772	0.1772	0.1772	0.2137	0.2189	1.7462	1.4583	0.9741	2.6579	2.5837	0.3393	2.0173	1.825	0.1772	0.1772	0.1772	0.1772	0.2201	0.4847	0.1772	0.1772	1.3221	0.9131	0.9258	0.3205	2.4238	1.0259	3.6702	1.1889
3066	cotinine	Xenobiotics	Tobacco Metabolite	553	LC/MS Pos Early	848	2213	177.102	486-56-6	854019	746405		HMDB01046	3.9294	0.075	0.075	0.1254	0.075	0.075	0.075	0.075	0.075	16.8647	1.3519	0.075	0.075	0.075	0.075	0.075	0.075	3.5102	0.075	0.075	0.075	0.075	0.075	0.075	36.6106	0.075	0.075	0.2849	0.2631	0.6481	0.075	0.075
395	creatine	Amino Acid	Creatine Metabolism	27718	LC/MS Pos Early	1221	1947	132.077	57-00-1	586	566	C00300	HMDB00064	1.6387	1.5368	2.1586	1.5615	1.2888	1.3673	1.3084	2.2619	0.8103	0.5021	0.8481	0.9507	0.4606	0.4507	0.7554	0.8914	0.2502	0.2164	0.1474	0.1912	0.1711	0.3188	0.0978	0.1207	2.8665	2.7469	2.4437	1.0712	3.6661	1.0493	3.5442	2.1136
396	creatinine	Amino Acid	Creatine Metabolism	513	LC/MS Pos Early	275	2055	114.066	60-27-5	588	568	C00791	HMDB00562	1.2189	0.8214	1.1681	0.6984	1.2112	1.4216	0.6411	0.9822	1.3983	0.9637	1.2343	0.9944	0.7877	0.9382	1.1077	0.6227	0.3475	0.2699	0.2595	0.2527	0.3281	1.0056	0.359	0.1529	2.5006	1.9862	1.6515	1.0648	2.0062	2.396	3.7427	1.627
427	cys-gly, oxidized	Amino Acid	Glutathione Metabolism	18368	LC/MS Pos Early	1224	2947	355.074	7729-20-6	333293	295316			0.0748	0.0748	0.0748	0.0899	0.0748	0.0748	0.0748	0.0748	2.4728	1.8946	1.795	1.9434	1.2547	0.2814	1	0.4029	0.1203	0.0748	0.0748	0.0748	0.0748	0.3324	0.0748	0.0748	1.1741	0.1201	0.0748	0.3569	0.0748	1.3863	0.0748	2.1908
345	cysteine	Amino Acid	Methionine, Cysteine, SAM and Taurine Metabolism	1868	LC/MS Pos Early	800	1488	122.027	52-90-4;56-89-3	5862	5653	C00097	HMDB00574	1.3284	0.4518	1.0039	0.8264	0.9961	0.9296	0.1381	1.9864	0.091	0.091	0.091	0.091	0.091	0.091	0.091	0.091	0.091	0.091	0.091	0.091	0.091	0.091	0.091	0.091	0.532	2.8348	1.9331	0.091	3.0904	0.091	3.5172	0.091
350	cysteine s-sulfate	Amino Acid	Methionine, Cysteine, SAM and Taurine Metabolism	22176	LC/MS Polar	100000808	2273	199.969	1637-71-4	115015	102939	C05824	HMDB00731	0.1884	0.1884	0.1884	0.1884	0.1884	0.1884	0.1884	0.1884	0.1884	0.2169	0.1884	0.1884	0.1884	0.1884	0.1884	0.1884	0.1884	0.1884	0.1884	0.1884	0.1884	0.1884	0.1884	0.1884	2.6154	0.3374	0.1884	0.1884	0.1884	2.3166	1.1544	1
423	cysteine-glutathione disulfide	Amino Acid	Glutathione Metabolism	35159	LC/MS Pos Early	100001437	2465	427.095	13081-14-6	4247235	3455404		HMDB00656	1.4411	0.9595	0.6877	0.7119	1.6599	1.6053	0.6933	0.8839	0.3765	0.0803	0.0803	0.0803	0.0803	0.0803	0.0803	0.0803	0.0803	0.0803	0.0803	0.0803	0.0803	0.0803	0.0803	0.0803	5.9796	3.7367	1.9636	0.66	2.8919	1.7864	1.0405	0.8307
426	cysteinylglycine	Amino Acid	Glutathione Metabolism	35637	LC/MS Pos Early	278	2132	179.048	19246-18-5	439498	58762	C01419	HMDB00078	1.0961	0.2522	0.9039	1.2637	0.6759	0.5722	0.2106	1.2292	0.1537	0.1537	0.1537	0.1537	0.1537	0.1537	0.1537	0.1537	0.1537	0.1537	0.1537	0.1537	0.1537	0.1537	0.1537	0.1537	0.6889	2.3954	1.1905	0.1537	2.0642	0.1537	6.5486	0.1537
347	cystine	Amino Acid	Methionine, Cysteine, SAM and Taurine Metabolism	56	LC/MS Pos Early	279	2000	241.031	56-89-3	67678	575	C00491	HMDB00192	0.2692	0.7493	0.1128	0.1128	0.7466	0.9094	1	0.1128	0.1128	1.635	0.8844	1.1043	0.1128	0.3916	0.1128	0.4367	0.1128	0.1128	0.1128	0.1128	0.1128	0.1128	0.1128	0.1128	2.1807	1.2171	1.9995	4.7048	0.1128	4.8602	0.1128	3.8343
2850	cytidine	Nucleotide	Pyrimidine Metabolism, Cytidine containing	514	LC/MS Neg	827	1325	242.078	65-46-3	6175	5940	C00475	HMDB00089	3.1242	1.7958	7.9086	6.1383	1.2322	2.068	2.0254	5.0495	0.4353	1.0264	4.8253	6.9531	2.3079	1.521	10.6759	1.9942	0.7506	0.9264	0.451	0.4346	0.4069	0.846	0.11	0.0475	0.2044	0.0906	0.1205	2.0212	0.2621	0.0641	0.2983	0.9736
2849	cytidine 2',3'-cyclic monophosphate	Nucleotide	Pyrimidine Metabolism, Cytidine containing	37465	LC/MS Pos Early	73	769	306.049	15718-51-1	417654	369711	C02354	HMDB11691	0.368	0.368	0.368	0.368	0.368	0.368	0.368	0.368	0.368	0.368	0.368	0.368	0.368	0.368	0.368	0.368	0.368	0.368	0.368	0.368	0.368	0.368	0.368	0.368	1.2512	1.5464	0.932	0.368	1.068	0.4881	1.9652	0.5442
2848	cytidine 3'-monophosphate (3'-CMP)	Nucleotide	Pyrimidine Metabolism, Cytidine containing	2959	LC/MS Pos Early	105	920	324.059	84-52-6	66535	225079	C05822		0.5765	0.3731	1.442	0.6626	0.8507	0.8553	0.1912	0.4683	0.1912	0.1912	0.1912	0.4313	0.1912	0.1912	1.1447	0.1912	0.1912	0.1912	0.1912	0.1912	0.1912	0.1912	0.1912	0.1912	5.3505	4.2025	2.9866	0.7177	1.8374	2.6603	6.4193	1.4898
2847	cytidine 5'-monophosphate (5'-CMP)	Nucleotide	Pyrimidine Metabolism, Cytidine containing	2372	LC/MS Pos Early	282	835	324.059	63-37-6	6131	5414497	C00055	HMDB00095	1.6158	0.6072	1	0.5377	0.805	0.8528	0.1174	1.4101	0.1174	0.1174	0.1174	0.246	0.1634	0.1174	0.3943	0.1174	0.1174	0.1174	0.1174	0.1174	0.1174	0.1174	0.1174	0.1174	6.4425	5.786	3.5284	0.8388	4.1067	2.8812	8.0079	2.1332
2851	cytosine	Nucleotide	Pyrimidine Metabolism, Cytidine containing	573	LC/MS Pos Early	881	2060	112.051	71-30-7	597	577	C00380	HMDB00630	0.3693	0.1583	0.1583	0.2587	0.7058	0.1583	1.3571	0.1583	1	0.5994	0.8518	0.7771	3.269	0.9864	1.7731	2.5989	0.195	4.0305	0.4076	7.5635	0.1841	1.4283	0.2426	0.6975	10.2635	0.4945	1.5551	27.9659	1.1019	1.7735	1.3435	3.6404
1304	decanoylcarnitine	Lipid	Fatty Acid Metabolism(Acyl Carnitine)	33941	LC/MS Pos Late	100001251	1130	316.248	1492-27-9	10245190	8420677		HMDB00651	0.855	0.99	0.968	1.01	0.8763	2.5253	0.5755	1.6664	1.5247	1.1187	1.2419	0.6823	0.2327	0.7367	0.8785	0.632	0.5453	0.4058	0.2137	0.5218	0.2443	1.5429	0.2137	0.2137	10.3903	6.4218	2.8126	6.8365	2.8872	13.3338	7.8451	2.9679
2913	dehydroascorbate	Cofactors and Vitamins	Ascorbate and Aldarate Metabolism	34302	LC/MS Neg	301	739.6	173.009	490-83-5	835	812	C05422	HMDB01264	2.4238	1.1828	1.6757	0.9514	1.1873	0.8602	0.6993	1.2834	0.0414	0.0414	0.0414	0.0414	0.0414	0.0414	0.0414	0.0414	0.0414	0.0414	0.0414	0.0414	0.0414	0.0414	0.0414	0.0414	2.3814	0.9732	1.0268	0.0414	1.2258	0.4026	0.715	0.1754
2045	dehydroisoandrosterone sulfate (DHEA-S)	Lipid	Steroid	32425	LC/MS Neg	100000792	4745	367.158	651-48-9	12594	12074	C04555	HMDB01032	8.5233	1	1.6306	0.547	2.703	1.4082	0.4944	0.2187	0.7789	1.5711	0.6009	0.4619	0.2481	0.3115	0.6077	0.1504	0.1668	0.3977	0.1504	0.1693	0.4122	1.0235	0.1504	0.1504	25.7109	3.4101	2.0408	2.3289	1.8459	9.1416	8.2944	2.1358
1324	deoxycarnitine	Lipid	Carnitine Metabolism	36747	LC/MS Pos Early	100001662	2052	146.118	6249-56-5	134	705	C01181	HMDB01161	0.9865	0.768	0.9774	0.5351	0.8505	1.308	0.8402	0.856	3.7929	2.0891	4.0277	3.3188	1.341	1.8018	3.7203	0.7646	0.0483	0.0483	0.0483	0.0483	0.0483	0.2162	0.0483	0.0483	1.7457	1.5237	0.9201	0.3315	1.0135	1.8966	2.9014	0.8868
2138	deoxycholate	Lipid	Secondary Bile Acid Metabolism	1114	LC/MS Neg	302	5294	391.285	83-44-3	222528	389318	C04483	HMDB00626	0.3729	0.3729	0.3729	0.3729	0.3729	0.3729	0.3729	0.3729	0.3729	0.3729	0.3729	0.3729	0.3729	0.3729	0.3729	0.3729	0.3729	0.3729	0.3729	0.3729	0.3729	0.3729	0.3729	0.3729	0.3729	0.927	0.3729	0.3729	1.2107	3.0378	0.3729	1
3891	dexpanthenol	Xenobiotics	Chemical	38314	LC/MS Pos Early	100002376	1740	206.139	16485-10-2	4678	4516	D03726	HMDB04231	3.1282	0.2033	0.2033	0.2033	0.6629	0.2299	4.0809	1	0.2033	0.6965	0.2033	0.2033	0.2754	0.2033	0.2784	8.0474	0.2033	0.8777	0.2033	0.2033	0.2033	0.2033	0.2033	0.439	15.8945	6.5796	0.3704	27.7576	2.6644	7.6602	0.2033	85.3158
1128	dihomo-linoleate (20:2n6)	Lipid	Polyunsaturated Fatty Acid (n3 and n6)	17805	LC/MS Neg	1231	5730	307.264	2091-39-6	6439848	4944228	C16525	HMDB05060	4.5038	1.0607	2.3208	0.5599	1.3683	2.2596	0.2842	1.829	0.3118	1.3527	0.4225	0.4539	0.2802	0.1795	0.5188	0.0674	0.542	0.9393	0.211	1.1446	0.1163	0.4852	0.1069	0.1114	168.712	12.4843	37.0582	214.351	18.3911	82.0039	27.3263	43.1409
1123	dihomo-linolenate (20:3n3 or n6)	Lipid	Polyunsaturated Fatty Acid (n3 and n6)	35718	LC/MS Neg	100001739	5596	305.249	17046-59-2	5280581	4471954	C03242	HMDB02925	12.7885	6.2898	9.0234	0.9828	1.8881	7.9815	0.4416	5.9204	0.5342	2.9445	1.0172	0.4244	0.2049	0.1951	0.7029	0.0434	0.3371	0.0624	0.0342	0.082	0.0311	0.1862	0.0257	0.0405	65.0275	39.1229	18.808	9.9615	32.9772	47.9413	58.7687	21.0303
862	dihydroxyacetone phosphate (DHAP)	Carbohydrate	Glycolysis, Gluconeogenesis, and Pyruvate Metabolism	15522	LC/MS Neg	309	603	168.991	102783-56-2	668	3833110	C00111	HMDB01473	3.9797	1.0379	1.354	0.6161	1.2093	0.9636	0.8288	1.8992	0.0701	0.0701	0.2535	0.3126	0.4291	0.0701	0.6151	0.0701	0.0701	0.0701	0.0701	0.0701	0.0701	0.0701	0.0701	0.0701	1.377	0.9327	1.4066	0.0701	1.06	1.0782	1.0364	0.493
3893	dimethyl sulfone	Xenobiotics	Chemical	43424	LC/MS Pos Early	100004284	832	95.0161	67-71-0	6213	5978	C11142	HMDB04983	0.3637	0.7853	0.3637	0.3637	0.3637	0.3637	0.3637	0.3637	1.6644	0.8946	0.6391	0.3637	0.5307	0.3637	1.5554	0.7157	0.3637	0.3637	0.3637	0.3637	0.3637	0.3637	0.3637	0.3637	1.3235	2.6449	0.8699	0.3637	1.5191	2.6494	5.6278	1
377	dimethylarginine (SDMA + ADMA)	Amino Acid	Urea cycle; Arginine and Proline Metabolism	36808	LC/MS Pos Early	100001810	2850	203.15	102783-24-4	123831	110375	C03626	HMDB01539	1.3026	0.6591	0.9434	0.5656	1.2842	1.1295	0.3905	1.0566	0.6996	0.587	0.4865	0.6756	0.3078	0.3244	0.5796	0.2079	1.0802	1.942	0.6685	3.1199	0.6308	2.7538	0.3712	0.5608	17.3626	7.1888	4.7314	16.5868	8.8298	8.6041	10.4404	8.1772
5	dimethylglycine	Amino Acid	Glycine, Serine and Threonine Metabolism	5086	LC/MS Pos Early	806	1104	104.071	1118-68-9	673	653	C01026	HMDB00092	1.9184	1.9063	1.8401	1.0034	2.1468	1.9291	0.7005	1.3552	1.8339	0.6529	1.2597	0.6534	0.5327	0.8437	0.5128	0.4359	0.6312	0.4406	0.1783	0.291	0.3077	0.924	0.2627	0.214	3.6761	4.2388	2.1153	0.9966	2.0478	3.1079	4.2963	2.6286
1127	docosadienoate (22:2n6)	Lipid	Polyunsaturated Fatty Acid (n3 and n6)	32415	LC/MS Neg	100001182	6034	335.296	7370-49-2	5282807	4445934	C16533	HMDB61714	2.4334	0.7225	0.982	0.3042	0.5597	0.8843	0.1195	1.4423	0.2821	1.5078	0.533	0.4542	0.6238	0.3229	1.018	0.1256	1.9877	4.449	0.93	5.6661	0.4522	1.6955	0.4602	0.3527	405.473	22.9203	116.277	335.612	41.2639	171.136	55.9648	99.7096
1115	docosahexaenoate (DHA; 22:6n3)	Lipid	Polyunsaturated Fatty Acid (n3 and n6)	44675	LC/MS Neg	100000665	5525	327.233	6217-54-5	445580	393183	C06429	HMDB02183	9.6866	5.8182	8.0684	1.2015	1.4905	8.7292	0.5645	7.0898	0.7045	2.3435	0.7956	0.3256	0.0496	0.1752	0.3383	0.0073	0.0886	0.0073	0.0236	0.0223	0.0168	0.0607	0.0073	0.0205	34.1236	15.3764	9.1121	0.7985	19.3399	16.1919	42.6829	21.7444
1114	docosapentaenoate (n3 DPA; 22:5n3)	Lipid	Polyunsaturated Fatty Acid (n3 and n6)	32504	LC/MS Neg	100001181	5571	329.249	2234-74-4	6441454		C16513	HMDB01976	1.7111	1.3353	1.6135	0.2973	0.4221	1	0.0841	1.3558	0.102	0.385	0.1726	0.0587	0.0235	0.0151	0.1121	0.0151	0.0151	0.0151	0.0151	0.0151	0.0151	0.0151	0.0151	0.0151	7.385	4.7308	2.2849	0.3078	6.6557	4.4647	10.5536	4.4697
1126	docosapentaenoate (n6 DPA; 22:5n6)	Lipid	Polyunsaturated Fatty Acid (n3 and n6)	37478	LC/MS Neg	100001580	5624.5	329.249	25182-74-5	6441454	4945614	C16513	HMDB01976	1.588	0.3022	1.4463	0.2483	0.3095	1.55	0.0615	0.5524	0.182	1.0106	0.1642	0.0929	0.0615	0.0615	0.0986	0.0615	0.0615	0.0615	0.0615	0.0615	0.0615	0.0615	0.0615	0.0615	7.5936	1.81	0.9894	0.0615	1.4103	2.4856	4.0901	3.7682
1215	dodecanedioate	Lipid	Fatty Acid, Dicarboxylate	32388	LC/MS Neg	100001102	2990	229.145	693-23-2	12736	12213	C02678	HMDB00623	2.5169	2.7934	2.293	2.4894	13.5259	1.7854	2.3352	3.0199	0.5732	0.7003	0.6591	0.714	0.9281	0.3976	0.3636	0.9749	0.4246	1.2924	0.321	0.6731	0.6867	0.7006	0.439	0.321	4.2544	1.1265	0.7048	3.4267	2.0514	1.1936	1.4793	1
1113	eicosapentaenoate (EPA; 20:5n3)	Lipid	Polyunsaturated Fatty Acid (n3 and n6)	18467	LC/MS Neg	2050	5450	301.217	10-2005-9;10417-94-4	446284	393682	C06428	HMDB01999	3.5211	1.9239	2.58	1.0729	0.3656	2.5628	0.2912	2.0654	1.9752	3.2918	1.3047	0.7177	0.1783	0.5382	0.2717	0.1706	0.2474	0.1209	0.1471	0.1515	0.1268	0.1585	0.1721	0.1655	23.0479	8.9935	3.5088	0.9271	5.7065	8.78	25.3746	12.5188
1097	eicosenoate (20:1)	Lipid	Long Chain Fatty Acid	33587	LC/MS Neg	100001335	5950	309.28		5282768	4445895		HMDB02231	2.1995	0.6105	1.4704	0.4572	1.0044	0.9259	0.283	0.9956	0.4591	2.3577	0.6911	0.7196	0.6774	0.3243	1.1191	0.1599	1.2615	2.2826	0.5804	2.7112	0.2948	0.7393	0.2228	0.2843	189.645	13.4227	53.4443	153.15	20.613	64.4505	27.5689	52.9546
3260	ergothioneine	Xenobiotics	Food Component/Plant	37459	LC/MS Pos Early	100002154	850	230.096	58511-63-0	3032311	2297320	C05570	HMDB03045	1.0501	1.2999	0.8182	0.4817	2.9924	1.8375	0.899	2.1399	0.2001	0.0132	0.0132	0.0132	0.0132	0.0132	0.0132	0.0132	0.0132	0.0132	0.0132	0.0132	0.0132	0.0966	0.0132	0.0132	0.9499	2.6001	0.4261	0.0132	1.377	3.5785	1.5294	0.0774
1250	erucamide	Lipid	Fatty Acid, Amide	35177	LC/MS Pos Late	100001444	1972	338.342	112-84-5	5365371	4517399			2.4309	1.0818	1.3338	1.2295	2.2075	1.2688	1.2523	1.0526	0.5006	0.6085	0.9337	0.5059	0.8995	0.6019	0.8138	0.5281	0.5663	0.9474	0.6597	0.494	0.9255	0.8613	0.5546	0.5318	24.1517	29.037	25.341	34.017	16.4256	20.6566	13.14	27.6791
1102	erucate (22:1n9)	Lipid	Long Chain Fatty Acid	1552	LC/MS Neg	1087	6355.6	337.311	112-86-7	5281116	7924	C08316	HMDB02068	2.9608	0.7787	1.0212	0.377	0.9283	0.8878	0.4377	1.0036	0.5885	2.4896	0.8524	0.9599	0.9964	0.4354	1.4478	0.2967	1.7631	2.9717	0.8475	3.5378	0.3627	0.9915	0.3989	0.4353	149.673	29.9746	96.5667	89.5742	33.9223	65.272	32.0731	58.2484
3262	erythritol	Xenobiotics	Food Component/Plant	20699	LC/MS Polar	100000846	1491	167.056	149-32-6	222285	13835932	C00503	HMDB02994	0.839	0.4037	0.7812	0.4037	0.9251	0.6619	0.647	0.6419	1.9436	0.693	0.8275	1	1.1403	0.9921	1.1357	0.4562	0.4037	0.4037	0.4037	0.5806	0.4037	2.2533	0.4037	0.4037	5.861	2.6753	1.9973	4.0886	3.3405	5.8442	10.3724	3.2593
1031	erythronate*	Carbohydrate	Aminosugar Metabolism	42420	LC/MS Polar	100001320	2186	135.03	88759-55-1	2781043	2061231		HMDB00613	1.0926	0.7447	0.9989	0.6117	1.1382	0.8389	0.5242	0.9973	1.3903	0.9827	1.4102	1.714	0.8682	0.7884	1.0011	1.0667	0.3462	0.3674	0.1238	0.2853	0.2489	1.0088	0.2304	0.1105	5.5304	3.4824	2.6603	1.9158	3.9509	4.5358	8.1623	2.7938
1516	ethanolamine	Lipid	Phospholipid Metabolism	1497	LC/MS Pos Early	420	1935	123.113	141-43-5	700	13835336	C00189	HMDB00149	1	0.2288	0.2614	0.2288	0.2288	0.2288	0.2343	0.265	3.3144	0.3475	0.3906	0.2288	0.2954	0.2288	0.7536	0.2288	0.2288	0.2288	0.2288	0.2288	0.2288	0.2629	0.2288	0.2288	5.8445	5.2821	2.6753	1.3625	2.1216	7.667	5.061	6.0231
309	ethylmalonate	Amino Acid	Leucine, Isoleucine and Valine Metabolism	15765	LC/MS Polar	2054	2785	131.035	601-75-2	11756	11263		HMDB00622	2.2781	0.5954	0.794	0.4934	5.2525	1.5187	0.5832	1.2928	0.7794	0.7345	0.6011	0.4887	1.1118	0.6039	0.8882	0.4557	0.3266	0.4155	0.3266	0.3266	0.5053	1.153	0.3266	0.3266	7.3296	3.1454	1.8078	1.6492	5.957	4.963	7.6167	3.0115
69	formiminoglutamate	Amino Acid	Histidine Metabolism	43493	LC/MS Pos Early	100002500	1880	175.071	816-90-0	439233	388370	C00439		0.138	0.0444	0.0444	0.0444	0.0444	0.0444	0.6402	0.0444	1.1762	1.0877	1.1971	1.4291	4.1105	2.014	6.2423	0.5202	0.0444	0.6881	0.0444	0.644	0.0444	0.4175	0.0444	0.0444	4.9655	0.4328	0.4883	7.0021	0.2975	2.1299	0.9123	1.2683
958	fructose	Carbohydrate	Fructose, Mannose and Galactose Metabolism	577	LC/MS Polar	878	2022.2	179.056	57-48-7	5984	5764	C00095	HMDB00660	1.3175	1.1338	1.03	1.0924	1.0989	0.974	1	1.0832	0.4501	0.358	0.0642	0.0569	0.0855	0.1252	0.041	2.1108	0.3311	0.0843	0.041	0.0946	0.0926	0.4023	0.0763	0.0553	1.2094	2.9717	1.187	1.5544	1.7225	1.7712	3.2578	1.2405
1048	fumarate	Energy	TCA Cycle	1643	LC/MS Polar	330	3084	115.004	100-17-8	444972	10197150	C00122	HMDB00134	2.6647	1.9251	2.6865	1.194	2.1997	1.2947	0.9273	2.04	0.803	0.6985	0.5111	0.7328	0.1834	0.3546	0.7878	0.5726	0.2412	0.392	0.1793	1.0727	0.1859	0.6965	0.1858	0.1859	3.7236	2.4186	1.7022	3.2643	2.4837	3.168	4.4702	1.9773
982	galactonate	Carbohydrate	Fructose, Mannose and Galactose Metabolism	27719	LC/MS Polar	100001026	3085	195.051	299-28-5	128869	114198	C00880	HMDB00565	1.7129	0.71	2.4081	0.7172	0.9229	0.6734	0.5278	4.5912	1.8134	0.5278	0.5278	0.5278	0.5278	0.5278	0.5278	1.1561	0.5278	0.5278	0.5278	0.5278	0.5278	1	0.5278	0.5278	3.5923	0.5278	2.5522	0.5278	0.8873	0.5278	0.5278	0.9446
445	gamma-glutamyl-epsilon-lysine	Peptide	Gamma-glutamyl Amino Acid	33934	LC/MS Pos Early	100001262	2717	276.155	17105-15-6	7015684;7015685	5378717		HMDB03869	0.7427	0.1479	0.7446	0.2841	0.5208	1.1868	0.1479	0.6327	2.7347	1.5561	0.4607	0.4614	0.1479	0.1479	0.6049	0.1479	0.8132	1.8195	0.2896	3.2456	0.3879	2.8399	0.2836	0.4215	15.8644	7.4364	2.2959	19.5319	6.287	6.0923	5.5983	4.6341
439	gamma-glutamylglutamine	Peptide	Gamma-glutamyl Amino Acid	2730	LC/MS Pos Early	1140	1430	276.119	10148-81-9	150914	133013	C05283	HMDB11738	0.3618	0.1644	0.4241	0.2395	0.3962	0.1927	0.2636	0.2733	2.0515	0.9231	1.3162	1.2162	0.0772	0.0772	1.3994	0.1838	0.0772	0.0772	0.0772	0.1973	0.0772	0.0772	0.0772	0.0772	2.5103	2.6672	2.2872	1.5756	1.1968	1.0769	2.163	2.2109
440	gamma-glutamylglycine	Peptide	Gamma-glutamyl Amino Acid	33949	LC/MS Pos Early	100001294	1535	205.082	1948-29-4	165527	145071		HMDB11667	0.1656	0.1656	0.1656	0.1656	0.1656	0.1656	0.1656	0.1656	0.1656	0.4194	0.1656	0.1656	0.1656	0.1656	0.1656	0.1656	0.3704	0.2805	0.1656	2.0329	0.1656	1.7467	0.1656	0.1656	1.7658	0.8491	1.1509	8.2497	0.3509	2.244	0.3158	1.2322
441	gamma-glutamylhistidine	Peptide	Gamma-glutamyl Amino Acid	18245	LC/MS Pos Early	1235	2740	285.119	37460-15-4	7017195	5380197			0.0709	0.0709	0.0709	0.0709	0.0709	0.0709	0.0709	0.0709	0.0709	0.4301	0.0709	0.2414	0.0709	0.0709	0.1369	0.1616	0.9322	1.6794	0.7329	6.9958	0.2063	3.9682	0.4507	0.893	7.2454	1.9532	2.385	34.9786	1	5.4852	1.3966	3.0162
442	gamma-glutamylisoleucine*	Peptide	Gamma-glutamyl Amino Acid	34456	LC/MS Pos Early	100001485	2940	261.144		14253342	21403145		HMDB11170	0.1279	0.1279	0.1279	0.1279	0.1279	0.1279	0.1279	0.1279	0.1279	0.1279	0.1279	0.1279	0.132	0.1279	0.1279	0.1279	0.3109	0.4875	0.1955	1.0824	0.1279	0.9176	0.1279	0.244	2.9538	1.3895	1.1147	6.4318	0.636	1.3724	1.3468	1.8798
443	gamma-glutamylleucine	Peptide	Gamma-glutamyl Amino Acid	18369	LC/MS Neg	1268	1685	259.13	2566-39-4	151023	133115		HMDB11171	0.3716	0.182	0.1595	0.1595	0.1595	0.1977	0.6446	0.1595	0.8712	0.8912	0.717	1.3325	1.061	1	2.0439	0.2944	0.8294	0.9933	0.4611	3.1112	0.1595	2.4045	0.1595	0.3785	4.2876	2.0937	1.6618	11.4327	1.3447	3.1496	1.9845	2.3224
446	gamma-glutamylmethionine	Peptide	Gamma-glutamyl Amino Acid	44872	LC/MS Pos Early	100001313	2640	279.101	17663-87-5	7009567	5373147		HMDB29155	0.2941	0.0687	0.0687	0.0687	0.0687	0.0687	1.0887	0.0687	1.5091	0.6759	1.2064	1.5131	2.7708	1.4103	2.7219	0.2658	0.0687	0.1321	0.0687	0.0687	0.0687	0.0687	0.0687	0.0687	3.5403	0.8866	0.0687	1	0.0981	0.4458	0.2969	1.597
447	gamma-glutamylphenylalanine	Peptide	Gamma-glutamyl Amino Acid	33422	LC/MS Neg	100000491	1825	293.114	7432-24-8	111299	99868		HMDB00594	0.0785	0.0785	0.0785	0.0785	0.0785	0.0785	0.0785	0.0785	0.2295	1.842	0.0785	0.3979	0.1287	0.0785	1.4096	0.6532	0.3322	0.4301	0.0785	1.4441	0.0785	1.2941	0.0785	0.1296	1.9292	1.092	1.0499	6.0779	0.7993	1.681	0.9501	1.1196
448	gamma-glutamylthreonine	Peptide	Gamma-glutamyl Amino Acid	33364	LC/MS Pos Early	100001314	1750	249.108	5652-48-2		21403107		HMDB29159	0.1847	0.1144	0.1144	0.1144	0.1861	0.1144	0.1144	0.1144	0.1144	0.2473	0.1144	0.6329	0.1144	0.1144	0.7365	0.1144	0.3895	0.5594	0.1144	1.651	0.1144	2.3315	0.1144	0.1144	3.1488	2.0504	2.7801	8.9679	1.2191	3.368	0.7809	2.2495
450	gamma-glutamyltyrosine	Peptide	Gamma-glutamyl Amino Acid	2734	LC/MS Pos Early	1102	2508	311.124	7432-23-7	94340	85142		HMDB11741	0.3344	0.3344	0.3344	0.3344	0.3344	0.3344	0.3344	0.3344	0.3344	2.0085	0.3344	0.3344	0.3344	0.3344	0.4716	0.8569	0.3344	0.3344	0.3344	0.8133	0.3344	1.1888	0.3344	0.3344	2.4296	1.0253	1.1525	4.3945	0.6041	1.6133	0.9747	0.8512
2932	gamma-tocopherol/beta-tocopherol	Cofactors and Vitamins	Tocopherol Metabolism	52473	LC/MS Pos Late	100008998	2384	416.364						1.1212	0.3227	2.2286	0.6549	1.1018	0.1756	0.1756	2.0093	0.5267	4.2944	0.3878	0.3401	0.1756	0.1756	0.4351	0.1756	0.1756	0.1756	0.1756	0.1756	0.1756	0.1756	0.1756	0.1756	6.5884	1.822	0.8982	0.435	1.6121	1.7251	0.6493	3.1488
3193	gluconate	Xenobiotics	Food Component/Plant	587	LC/MS Polar	338	2922	195.051	527-07-1	10690	10240	C00257	HMDB00625	0.2823	0.2057	0.1073	0.1073	0.1073	1	6.5199	1.0033	0.1073	0.1073	0.1073	0.133	0.1073	0.1073	0.1073	0.1336	0.279	0.1073	0.1073	0.2739	0.1073	1.6437	0.1073	0.1073	8.2782	2.4453	0.8347	7.4119	1.7127	14.0289	5.5422	0.938
853	glucose	Carbohydrate	Glycolysis, Gluconeogenesis, and Pyruvate Metabolism	48152	LC/MS Polar	572	2342	225.062	50-99-7	79025	71358	C00031	HMDB00122	2.2848	1.3136	2.1028	1.3989	2.799	2.4162	0.8894	2.1309	1.1106	0.5511	0.497	0.734	0.3468	0.2412	0.2502	0.4067	0.2034	0.1166	0.0823	0.0845	0.064	0.4041	0.1278	0.0247	5.5925	3.846	2.2738	1.2239	2.4378	3.9131	5.853	2.6866
1008	glucuronate	Carbohydrate	Aminosugar Metabolism	15443	LC/MS Polar	100000257	3233.3	193.035	207300-70-7	444791	58552	C00191	HMDB00127	1.4561	0.6704	0.7366	0.5677	0.5099	0.7992	0.2759	0.5676	3.0293	1.2344	1.2305	1	0.2759	0.8794	0.7098	1.1384	0.4212	0.2759	0.2759	0.2759	0.2759	0.5959	0.2759	0.2759	2.001	2.0307	1.2841	0.6819	1.5995	2.4892	3.0283	1.1841
41	glutamate	Amino Acid	Glutamate Metabolism	57	LC/MS Pos Early	561	1500	148.06	56-86-0	611	591	C00025	HMDB00148	1.8276	0.7882	1.4778	1.1017	1.5083	1.2977	0.8617	2.0176	1.1435	0.623	0.728	0.8837	0.9194	0.5887	1.0108	0.3127	0.4431	0.6626	0.3305	0.9217	0.1836	0.9892	0.1966	0.2656	7.1973	3.775	2.7551	4.663	3.3406	4.0339	5.8038	3.9741
52	glutamate, gamma-methyl ester	Amino Acid	Glutamate Metabolism	33487	LC/MS Pos Early	100001103	2170	162.076	1499-55-4	68662	66546			2.5651	0.2725	0.9992	1.232	1.0797	0.6964	0.6221	1.0008	0.0512	0.0134	0.03	0.0134	0.0477	0.0302	0.0475	0.0134	0.0134	0.0134	0.0134	0.0134	0.0134	0.0134	0.0134	0.0134	7.53	5.4704	1.1898	0.9555	5.4077	3.5522	37.1778	1.226
42	glutamine	Amino Acid	Glutamate Metabolism	53	LC/MS Pos Early	563	1291	147.076	56-85-9	5961	5746	C00064	HMDB00641	2.753	1.4608	2.2195	1.536	1.8935	1.9181	0.9816	2.4654	1.0184	0.4442	0.4784	0.4116	0.3301	0.2064	0.7146	0.0605	0.2042	0.2151	0.1952	0.38	0.1094	0.3888	0.079	0.0904	7.2417	4.6303	3.3718	2.0449	5.517	2.8824	7.105	2.891
568	glutaminylleucine	Peptide	Dipeptide	42994	LC/MS Neg	100003160	1865	258.146			16568303			0.463	1	2.5475	5.6595	2.9519	5.077	0.9832	6.6376	1.5063	0.1021	0.0929	0.4528	2.1344	0.7946	0.9663	0.0929	0.0929	0.0929	0.0929	0.0929	0.0929	0.0929	0.0929	0.0929	3.0869	1.503	0.3136	1.7234	1.5475	0.7386	0.6741	0.3055
91	glutarate (pentanedioate)	Amino Acid	Lysine Metabolism	396	LC/MS Polar	339	2900	131.035	110-94-1	743	3618533	C00489	HMDB00661	1.2786	0.5688	0.652	1.0183	1.0036	0.5419	0.7367	0.5656	1.3579	1.0393	0.92	5.236	0.7164	0.5856	1.0379	0.9964	0.3692	0.7206	0.2261	2.0529	0.7086	0.9765	0.1838	0.2801	3.7772	1.442	1.5251	10.9527	2.3055	2.3891	3.8729	1.9997
92	glutarylcarnitine (C5)	Amino Acid	Lysine Metabolism	44664	LC/MS Pos Early	100001593	2393	276.144	102636-82-8	71464488	21403175		HMDB13130	0.5014	0.5014	0.766	0.8287	1.2974	0.9747	0.5014	1.0253	2.4229	0.5014	0.5014	0.5014	0.5014	0.5014	0.5014	0.8188	0.5014	0.5014	0.5014	0.5014	0.5014	0.5014	0.5014	0.5014	1.4949	0.5014	0.9512	1.4575	0.7827	2.1428	2.5617	0.5014
421	glutathione, oxidized (GSSG)	Amino Acid	Glutathione Metabolism	38783	LC/MS Pos Early	448	2667	307.083	103239-24-3	65359	58835	C00127	HMDB03337	4.4988	0.9222	1.5069	0.7521	1.0778	1.512	1.5202	1.2169	0.2636	0.0175	0.0833	0.0175	0.0175	0.0175	0.0175	0.0175	0.0175	0.0175	0.0175	0.0175	0.0175	0.0175	0.0175	0.0175	1.1564	0.2622	0.6871	0.0175	1.7051	0.4549	1.5493	0.1971
420	glutathione, reduced (GSH)	Amino Acid	Glutathione Metabolism	2127	LC/MS Neg	496	790	306.077	70-18-8	124886	111188	C00051	HMDB00125	1.653	0.4963	1.6357	1.1478	0.8522	1.2364	0.4216	2.9857	0.0105	0.0105	0.0105	0.0105	0.0105	0.0105	0.0105	0.0105	0.0105	0.0105	0.0105	0.0105	0.0105	0.0105	0.0105	0.0105	0.0105	0.821	1.1802	0.0105	1.6199	0.0162	0.5753	0.0105
873	glycerate	Carbohydrate	Glycolysis, Gluconeogenesis, and Pyruvate Metabolism	1572	LC/MS Polar	1052	2070.4	105.019	600-19-1	752	732	C00258	HMDB00139	2.9805	1.5902	2.101	1.3502	1.6804	1.6503	1.0239	2.3099	1.2049	0.6956	0.4407	0.5147	0.2986	0.364	0.7421	0.3106	0.5096	0.2412	0.0884	0.1253	0.1865	0.699	0.1018	0.0581	5.333	3.0612	1.761	0.9761	3.5401	2.4508	5.0832	2.0939
1822	glycerol	Lipid	Glycerolipid Metabolism	15122	LC/MS Neg	1254	758	91.0401	56-81-5	753	733	C00116	HMDB00131	0.9425	0.6139	1.2395	1.4193	0.4921	0.9363	0.511	0.6381	1.0434	1.5207	0.6423	0.9566	0.0841	0.5805	0.7145	0.871	0.9551	3.0836	1.118	6.2788	0.7245	3.7002	0.6153	0.7357	20.2218	1.9126	5.9014	36.8785	6.5022	8.9193	6.9825	6.0841
1823	glycerol 3-phosphate	Lipid	Glycerolipid Metabolism	43847	LC/MS Pos Early	100000258	580	173.021	29849-82-9	754	734	C00093	HMDB00126	0.903	0.4457	0.3872	0.4144	0.4041	0.2542	0.6769	0.3682	4.532	7.5227	14.2371	5.2949	4.6972	5.2429	3.6421	6.4469	0.1776	0.1111	0.1262	0.0565	0.1009	0.3017	0.1222	0.084	2.7783	3.5397	2.758	1.4115	2.1102	1.097	1.6212	2.4363
1519	glycerophosphoethanolamine	Lipid	Phospholipid Metabolism	37455	LC/MS Pos Early	100001620	659	216.063	33049-08-0	123874	110410	C01233	HMDB00114	2.1686	1.4994	1.8366	1.3427	1.0123	2.0386	0.725	1.8846	0.209	0.9877	0.3337	0.0903	0.0191	0.0329	0.3407	0.0328	0.1118	0.0092	0.0092	0.0092	0.0262	0.1048	0.0092	0.0092	3.658	2.2427	1.2618	0.1825	2.745	2.6448	2.638	1.801
1828	glycerophosphoglycerol	Lipid	Glycerolipid Metabolism	48857	LC/MS Polar	100001619	2430	245.043		439964	388990	C03274		1.5677	0.6862	5.7461	2.2175	1.4591	2.1467	0.8821	3.1143	13.9415	10.1647	7.599	1	0.0656	0.2957	0.5804	0.1437	0.0656	0.0656	0.0656	0.0656	0.0656	0.1352	0.0656	0.0656	1.4704	0.63	0.6249	0.4169	0.9652	1.2146	1.4117	0.8402
1521	glycerophosphoinositol*	Lipid	Phospholipid Metabolism	52307	LC/MS Neg	100001621	630	333.059	16824-65-0					1.7427	0.6588	1.6119	1.0136	1.2979	0.8791	0.9712	2.5972	3.2633	5.3408	2.0879	1.5241	0.1524	0.3376	0.4166	0.5865	0.1524	0.1524	0.1524	0.1524	0.1524	0.1524	0.1524	0.1524	1.201	0.8235	0.5226	0.6563	1.0535	0.9705	1.5221	0.9864
1513	glycerophosphorylcholine (GPC)	Lipid	Phospholipid Metabolism	15990	LC/MS Pos Early	100000269	672	258.11	28319-77-9	71920	571409	C00670	HMDB00086	2.9378	1.4582	3.4617	2.2573	1.6142	2.0719	1.6517	5.1759	1.2388	1.3246	0.7351	0.1115	0.0139	0.0154	0.0531	0.072	0.0799	0.0449	0.0349	0.0278	0.0918	0.2284	0.0139	0.0177	2.2507	1	1.0753	0.5519	1.154	1.8163	2.1087	0.5246
1	glycine	Amino Acid	Glycine, Serine and Threonine Metabolism	58	LC/MS Pos Early	340	1375	76.0393	56-40-6	750	730	C00037	HMDB00123	1.7652	0.9426	2.0555	1.1477	1.3024	1.3303	0.7995	2.4243	0.8897	0.7234	1.0127	0.5575	0.6115	0.4898	0.9873	0.1903	0.5204	0.7151	0.3605	1.0991	0.2467	0.8948	0.2438	0.3732	4.2232	2.6254	1.9277	4.013	2.5702	1.8601	3.6677	2.906
2125	glycochenodeoxycholate	Lipid	Primary Bile Acid Metabolism	32346	LC/MS Neg	1628	5236.1	448.307	16564-43-5	12544		C05466	HMDB00637	0.3519	12.3028	0.4923	0.3519	0.3519	0.3519	0.3519	0.3519	0.3519	0.3519	0.3519	0.3519	0.3519	0.3519	0.3519	0.3519	0.3519	0.3519	0.3519	0.3519	0.3519	0.3519	0.3519	0.3519	1	0.6541	1.1551	0.3929	0.3519	1.6118	2.3019	0.3519
2122	glycocholate	Lipid	Primary Bile Acid Metabolism	18476	LC/MS Neg	342	5163	464.302	475-31-0;863-57-0	10140	9734	C01921	HMDB00138	0.3089	34.8959	1.6268	0.3089	0.3089	0.3089	0.3089	0.3089	0.3089	0.3089	0.3089	0.3089	0.3089	0.3089	0.3089	0.3089	0.3089	0.3089	0.3089	0.3089	0.3089	0.3089	0.3089	0.3089	1.0285	0.3089	0.9715	0.3089	0.3089	0.8778	3.1255	0.6425
2140	glycodeoxycholate	Lipid	Secondary Bile Acid Metabolism	18477	LC/MS Neg	100000436	5281	448.307	360-65-6	3035026		C05464	HMDB00631	0.1131	34.3184	0.1131	0.1131	0.1131	0.1131	0.1131	0.1131	0.1131	0.1131	0.1131	0.1131	0.1131	0.1131	0.1131	0.1131	0.1131	0.1131	0.1131	0.1131	0.1131	0.1131	0.1131	0.1131	1.2733	0.666	0.5991	0.1131	0.1131	2.2056	0.7267	2.2664
2146	glycolithocholate sulfate*	Lipid	Secondary Bile Acid Metabolism	32620	LC/MS Neg	100001657	5011	255.631	15324-64-8	72222	65188	C11301	HMDB02639	1.3628	1.1567	0.2266	0.2266	0.2455	0.4822	0.2266	0.2266	0.2266	0.2266	0.2266	0.2266	0.2266	0.2266	0.2266	0.2266	0.2266	0.2266	0.2266	0.2266	0.2266	0.2266	0.2266	0.2266	4.4336	1	0.2266	0.2266	0.2784	2.589	1.51	0.4771
1935	glycosyl-N-palmitoyl-sphingosine	Lipid	Sphingolipid Metabolism	53013	LC/MS Pos Late	100009272	2623	700.572						1.9132	1.2335	1.8581	1.6042	2.7084	1.4181	1.0783	2.4864	1.6272	0.9453	0.3675	0.2208	0.1043	0.1252	0.4188	0.0547	0.1441	0.0547	0.0547	0.0547	0.0547	0.0547	0.0547	0.0547	1.3782	0.9905	1	0.1301	0.5763	1.5363	0.736	1.0573
1934	glycosyl-N-stearoyl-sphingosine	Lipid	Sphingolipid Metabolism	52234	LC/MS Pos Late	100001882	3053	728.604						1.3096	0.7437	1.0618	1.5954	2.0777	0.7232	0.9382	2.0844	1.1049	0.7808	0.3859	0.2541	0.2541	0.2541	0.2541	0.2541	0.2541	0.2541	0.2541	0.2541	0.2541	0.2541	0.2541	0.2541	0.2541	0.2541	0.2541	0.2541	0.2541	0.2541	0.2541	0.2541
586	glycylleucine	Peptide	Dipeptide	34398	LC/MS Pos Early	100001258	3059	189.123	869-19-2	92843	83812	C02155	HMDB00759	1	1.1843	0.8946	0.8812	1.6932	3.968	0.1591	1.0694	0.0708	0.0708	0.0708	0.0708	0.2437	0.0708	0.2425	0.0708	0.0708	0.0708	0.0708	0.1955	0.0708	0.2054	0.0708	0.0708	2.1146	1.6203	0.6813	1.2408	2.4238	1.3839	1.1487	0.8852
596	glycylvaline	Peptide	Dipeptide	18357	LC/MS Pos Early	100000487	2734	175.108	1963-21-9	97417	2006926		HMDB28854	0.3279	0.3701	0.2586	0.4318	1.5573	0.2854	0.1482	0.7857	0.3663	0.1482	0.1482	0.1482	0.5657	0.1482	0.9835	0.1482	1	0.5606	0.1482	1.4146	0.1482	2.1553	0.1482	0.1482	20.369	17.0797	3.1394	8.5575	7.3321	15.4596	8.1557	2.6758
401	guanidinoacetate	Amino Acid	Creatine Metabolism	43802	LC/MS Pos Early	344	1937	118.061	352-97-6	763	743	C00581	HMDB00128	1.6717	1.2872	2.1498	1.0441	2.5734	2.119	0.8384	1.8116	0.8506	0.9559	1.4988	0.8295	0.7271	0.8562	0.6032	1.1989	0.2878	0.2314	0.1987	0.1795	0.2679	0.8704	0.1534	0.0376	2.2373	1.3448	1.5594	0.8494	2.7273	1.8397	1.4998	1.2531
2792	guanine	Nucleotide	Purine Metabolism, Guanine containing	32352	LC/MS Pos Early	172	2032	152.057	73-40-5	764	744	C00242	HMDB00132	0.9849	0.3491	1.0071	0.2517	0.5575	0.9929	0.3549	0.3269	0.4726	1.3078	0.2877	0.5075	4.195	2.262	7.66	3.3787	0.6464	0.0849	0.0376	0.2722	0.2378	1.5077	0.0376	0.0376	18.9299	13.3646	6.059	3.8884	8.4967	23.0728	8.3068	9.2431
2791	guanosine	Nucleotide	Purine Metabolism, Guanine containing	1573	LC/MS Neg	1099	1662	282.084	118-00-3	6802	6544	C00387	HMDB00133	1.9128	1.2077	2.1118	1.6699	2.203	1.9669	0.781	2.7271	0.0529	0.0056	0.0075	0.0491	0.0056	0.0056	0.2883	0.0056	0.0056	0.0056	0.0056	0.0056	0.0056	0.0056	0.0056	0.0056	1.2048	0.854	0.9992	0.0657	1.4194	1	1.6706	0.2149
2809	guanosine 2'-monophosphate (2'-GMP)*	Nucleotide	Purine Metabolism, Guanine containing	52442	LC/MS Neg	100002733	1241	362.051		444571	392466			1.4265	0.2497	1	0.4996	0.5565	0.5828	0.7721	0.7157	0.2497	0.2497	0.2497	0.2709	0.2497	0.2497	2.51	0.9489	0.2497	0.2497	0.2497	0.2497	0.2497	0.2497	0.2497	0.2497	14.6198	4.147	9.2954	0.9304	1.8933	3.5552	2.9075	3.0833
2787	guanosine 3'-monophosphate (3'-GMP)	Nucleotide	Purine Metabolism, Guanine containing	39786	LC/MS Pos Early	100002704	837	364.065	117-68-0	3522	3402			0.1762	0.1428	0.1428	0.1428	0.1428	0.1428	0.1428	0.1428	0.1428	0.1428	0.1428	0.1428	0.1428	0.1428	0.1428	0.1428	0.1428	0.1428	0.1428	0.1428	0.1428	0.1428	0.1428	0.1428	1.6619	1.2423	1.2497	0.1428	0.36	1	1.603	0.2793
2786	guanosine 5'- monophosphate (5'-GMP)	Nucleotide	Purine Metabolism, Guanine containing	2849	LC/MS Pos Early	347	800	364.065	5550-12-09	6804	741	C00144	HMDB01397	0.4324	0.625	1.0243	0.3802	0.9211	0.9092	0.9757	1.1187	0.2861	0.2861	0.2861	0.2861	0.2861	0.2861	0.2861	0.2861	0.2861	0.2861	0.2861	0.2861	0.2861	0.2861	0.2861	0.2861	2.505	3.1387	2.0561	0.2861	1.5009	1.6379	3.3999	0.8021
2917	gulonate*	Cofactors and Vitamins	Ascorbate and Aldarate Metabolism	46957	LC/MS Polar	100001586	2750	195.051	20246-53-1	9794176	7969943		HMDB03290	1.9445	0.6421	1.5545	0.5277	0.6641	0.8003	0.7062	1	0.8413	0.9604	1.8208	1.2764	0.3603	0.5895	1.272	0.9965	0.3892	0.1806	0.1806	0.1806	0.1806	1.0726	0.1806	0.1806	3.6804	3.3744	2.6931	0.3506	4.4223	2.2188	13.0302	3.4306
2954	heme	Cofactors and Vitamins	Hemoglobin and Porphyrin Metabolism	41754	LC/MS Neg	100001386	5325	632.172	14875-96-8	26945		C00032	HMDB03178	4.7369	8.849	22.2303	1.6558	1.5436	21.3244	0.4564	0.0231	0.0231	0.0342	0.0231	0.101	0.0231	0.0231	0.0231	0.3271	0.079	0.0231	0.0231	0.0231	0.0231	1.619	0.0231	0.126	0.0231	0.0231	0.0231	0.0231	0.0231	6.4619	0.0542	0.0231
1301	hexanoylcarnitine	Lipid	Fatty Acid Metabolism(Acyl Carnitine)	32328	LC/MS Pos Early	100000781	3308	260.186	6920-35-0	6426853	4932273		HMDB00705	1.3263	0.5401	1	0.9424	0.6918	0.5401	0.5401	0.7665	1.7858	1.5521	1.1287	1.0499	0.81	1.1926	0.8419	0.8032	0.7851	0.7162	0.5401	0.6815	0.5401	0.9224	0.5401	0.6136	2.3339	1.5918	1.037	1.0374	1.2331	2.2083	1.005	0.9292
1288	hexanoylglycine	Lipid	Fatty Acid Metabolism(Acyl Glycine)	35436	LC/MS Neg	100001527	2900	172.098	24003-67-6	99463	89859		HMDB00701	0.2101	0.2101	0.2101	0.2101	0.2101	0.2101	0.2101	0.2101	0.2101	0.2101	0.2101	0.2101	0.2101	0.2101	0.2101	0.2101	3.0258	0.569	0.2101	0.2101	0.2101	1.6074	0.2101	0.3132	1	9.6048	0.4494	0.3018	0.5106	2.5138	1.4667	2.1276
2985	hippurate	Xenobiotics	Benzoate Metabolism	15753	LC/MS Pos Early	100000014	2116	180.066	495-69-2	464	451	C01586	HMDB00714	1.888	0.4107	0.7988	0.3051	1.3279	1.9025	0.9442	0.4881	0.4217	1.2985	0.4979	0.6099	0.7492	1.3755	0.1447	2.4309	0.1699	0.2351	0.1447	0.1447	0.2161	1.2995	0.1447	0.1447	5.6722	2.2903	1.0558	0.779	2.1734	7.4617	7.4424	1.2557
72	histamine	Amino Acid	Histidine Metabolism	1574	LC/MS Pos Early	354	3035	112.087	51-45-6	774	753	C00388	HMDB00870	16.2729	1.0646	5.131	1.606	0.9345	2.5416	1.4093	2.9148	0.6527	0.1325	0.1632	0.882	0.1325	0.3135	0.5793	0.1325	0.1325	0.2502	0.6537	12.7025	0.272	5.0069	0.1936	0.1325	1.1206	0.2232	1.6446	34.2735	0.9354	12.2495	1.2059	0.159
59	histidine	Amino Acid	Histidine Metabolism	59	LC/MS Neg	355	755.9	154.062	5934-29-2	6274	752	C00135	HMDB00177	0.3413	0.1963	0.2079	0.1373	0.2385	0.2577	0.0998	0.235	1.122	1.6696	1.2959	1.5507	0.8053	1.1096	1.2099	1.526	0.4705	0.9439	0.3456	1.8226	0.1694	0.9221	0.1607	0.3414	4.8548	1.7748	1.2124	6.8038	1.0561	1.4513	1.7569	2.2058
601	histidylalanine	Peptide	Dipeptide	42027	LC/MS Neg	100003542	970	225.099	16874-75-2	351667	312232			0.0533	0.0533	0.0533	0.0533	0.0533	0.0533	0.0533	0.0533	0.6683	4.9088	5.3509	3.7214	1.7159	2.737	1.956	1.9138	0.0533	0.0533	0.0533	0.0533	0.0533	0.0533	0.0533	0.0533	0.9136	0.3462	0.0533	1.0864	0.2463	0.7784	0.3473	0.1005
372	homoarginine	Amino Acid	Urea cycle; Arginine and Proline Metabolism	22137	LC/MS Pos Early	100000961	2882	189.135	156-86-5	9085	8732	C01924	HMDB00670	0.9814	1.7969	1.3569	1.6252	1.2405	2.0511	0.2237	1.6389	0.4926	0.2098	0.2999	1.0186	0.0119	0.1648	0.2688	0.0514	0.1313	0.0119	0.0119	0.0848	0.0265	0.3077	0.0535	0.0241	4.4477	3.991	1.4922	1.4799	1.6624	2.6373	3.8029	1.2213
373	homocitrulline	Amino Acid	Urea cycle; Arginine and Proline Metabolism	22138	LC/MS Pos Early	100000963	1908	190.119	1190-49-4	65072	58582	C02427	HMDB00679	0.9316	3.8051	3.5919	1.5268	2.5754	2.6493	0.7364	3.3208	0.1018	0.3151	0.4371	0.5151	0.628	0.4782	1.8939	0.8153	0.1018	0.1018	0.1018	0.1018	0.1018	0.1018	0.1018	0.1018	2.1521	1.0167	1.0748	0.1018	0.1018	1	0.1018	0.36
3067	hydroxycotinine	Xenobiotics	Tobacco Metabolite	38661	LC/MS Pos Early	100002717	2030	193.097	34834-67-8	10219774	8395266		HMDB01390	1	0.2211	0.2211	0.2211	0.2211	0.2211	0.2211	0.2211	0.2211	6.2988	0.2211	0.2211	0.2211	0.2211	0.2211	0.2211	0.2211	0.8782	0.2211	0.2211	0.2211	0.2211	0.2211	0.2211	10.365	0.2211	0.2211	0.2211	0.2211	0.2211	0.2211	0.2211
355	hypotaurine	Amino Acid	Methionine, Cysteine, SAM and Taurine Metabolism	590	LC/MS Pos Early	358	724	110.027	300-84-5	107812	96959	C00519	HMDB00965	1.1191	0.6935	1.7706	0.7809	1.3405	1.3918	0.5398	1.4091	0.2763	0.0181	0.0339	0.0181	0.0181	0.0181	0.0181	0.0181	0.0181	0.0181	0.0181	0.0181	0.0181	0.0885	0.0181	0.0181	0.9556	1.0444	1.2063	0.1052	1.9473	1.1858	1.6546	0.3906
2737	hypoxanthine	Nucleotide	Purine Metabolism, (Hypo)Xanthine/Inosine containing	3127	LC/MS Pos Early	171	1295	137.046	68-94-0	790	768	C00262	HMDB00157	2.3635	1.2156	1.165	0.5404	1.1043	1.0862	0.8942	1.6107	1.931	0.8413	1.2191	0.9812	0.4777	0.4401	1.0188	0.3036	0.076	0.0476	0.0341	0.0236	0.074	0.4445	0.0141	0.0105	2.5955	1.5984	1.1755	0.383	1.2403	2.8697	2.0025	1.2423
71	imidazole lactate	Amino Acid	Histidine Metabolism	15716	LC/MS Pos Early	100000263	2040	157.061	14403-45-3	440129	389128	C05568	HMDB02320	1.5837	0.5627	0.4333	0.3115	0.9239	0.7795	0.6221	0.6782	1.4189	1.6826	0.9546	1.0301	0.9699	0.8947	1.6356	0.3101	0.2341	1.1111	0.1648	1.2283	0.1494	1.5348	0.2208	0.1239	8.3409	2.7824	1.5223	10.278	2.4329	3.6067	8.6918	2.8782
70	imidazole propionate	Amino Acid	Histidine Metabolism	40730	LC/MS Pos Early	100003434	2263	141.066	1074-59-5	70630	63798		HMDB02271	0.0043	0.0259	0.0043	0.0118	0.0152	0.0043	0.063	0.0043	1.6948	1.0166	0.4793	0.7813	0.6009	0.2657	1.1385	0.1478	0.2294	5.3313	0.6326	4.5818	0.2237	8.2947	0.5544	1.3972	21.1494	1	1.5754	19.907	1.9348	6.0942	6.8602	3.6317
225	indoleacetate	Amino Acid	Tryptophan Metabolism	27513	LC/MS Neg	100001034	2200	174.056	6505-45-9	802	780	C00954	HMDB00197	0.5468	0.4546	0.1449	0.1449	0.1449	0.1759	0.7086	0.1449	26.3699	6.1351	1.0426	23.784	3.1296	8.0153	7.0265	2.665	0.1449	0.1449	0.1449	0.1449	0.1449	0.1528	0.1449	0.1449	1.553	1.184	0.2929	0.8968	0.4339	0.8515	3.212	0.9574
224	indolelactate	Amino Acid	Tryptophan Metabolism	18349	LC/MS Neg	100000463	2286	204.067	832-97-3	92904	83867	C02043	HMDB00671	0.3506	0.1191	0.1191	0.1191	0.1191	0.1191	0.1191	0.1191	0.1191	0.1191	0.6972	0.1191	0.7609	0.1191	0.4305	0.1191	0.1191	1.56	0.1191	1.2547	0.1191	1.0003	0.1191	0.1191	7.9871	0.9997	0.5169	4.8971	0.5535	2.831	3.2505	10.9541
227	indolepropionate	Amino Acid	Tryptophan Metabolism	32405	LC/MS Neg	100001083	2795	188.072	830-96-6	3744	3613		HMDB02302	0.3485	0.1633	0.1633	0.1633	0.1633	0.3599	0.1633	0.1633	1.1155	1	0.1633	1.7956	1.059	0.6028	0.9819	0.8174	0.1633	0.1633	0.1633	0.1633	0.1633	0.1633	0.1633	0.1633	1.1515	0.1633	0.1633	0.1633	0.1633	3.0664	1.2507	0.1633
2736	inosine	Nucleotide	Purine Metabolism, (Hypo)Xanthine/Inosine containing	1123	LC/MS Pos Early	361	1269	269.088	58-63-9	6021	21241953	C00294	HMDB00195	11.4929	5.9824	11.1225	8.3886	8.8881	8.497	5.3777	14.1654	0.9874	0.4106	0.4001	0.5903	0.2868	0.1494	1.0126	0.1675	0.426	0.1163	0.0927	0.08	0.3378	0.6229	0.038	0.0565	5.2723	2.9079	2.8677	0.6087	6.8259	2.2893	4.0366	1.0325
2735	inosine 5'-monophosphate (IMP)	Nucleotide	Purine Metabolism, (Hypo)Xanthine/Inosine containing	2133	LC/MS Pos Early	362	650	349.054	4691-65-0	8582	5482599	C00130	HMDB00175	0.1612	0.2451	0.1163	0.1163	0.1163	0.1163	0.1163	0.1163	0.1163	0.1163	0.1163	0.1163	0.1163	0.1163	0.1163	0.1163	0.1163	0.1163	0.1163	0.1163	0.1163	0.1163	0.1163	0.1163	2.0109	3.8011	3.2824	0.2296	1	1.7144	6.7184	0.3935
860	Isobar: fructose 1,6-diphosphate, glucose 1,6-diphosphate, myo-inositol 1,4 or 1,3-diphosphate	Carbohydrate	Glycolysis, Gluconeogenesis, and Pyruvate Metabolism	46896	LC/MS Neg	100002180	551	338.989						4.0637	1.0336	2.7548	1.0683	0.9437	0.8769	0.9664	2.4234	0.0394	0.0394	0.4051	0.0394	0.1391	0.0691	0.0394	0.0659	0.0394	0.0394	0.0394	0.0394	0.0394	0.0394	0.0394	0.0394	1.7881	1.3704	2.0161	0.0394	1.1784	0.6417	1.7744	0.2964
313	isobutyrylcarnitine	Amino Acid	Leucine, Isoleucine and Valine Metabolism	33441	LC/MS Pos Early	100001055	2810	232.154	25518-49-4	168379			HMDB00736	0.7328	1.5648	2.1308	1	1.1254	1.2676	0.6363	1.3585	1.3497	0.3561	0.5183	0.4027	0.2359	0.1842	0.2516	0.2017	0.1656	0.1656	0.1656	0.1656	0.1656	0.2495	0.2091	0.1656	2.6412	2.4948	1.5747	0.2847	1.6194	1.5104	6.4433	1.5322
296	isoleucine	Amino Acid	Leucine, Isoleucine and Valine Metabolism	1125	LC/MS Pos Early	376	2800	132.102	73-32-5	6306	769	C00407	HMDB00172	1.1305	0.9296	0.9115	0.7129	1.1468	1.0704	0.5064	1.2791	0.8111	0.6732	0.4336	0.424	0.8471	0.3888	0.7688	0.2291	1.187	1.5824	0.6948	2.0462	0.6744	2.0209	0.5377	0.6427	7.7345	5.0643	2.7798	6.4388	4.5162	4.115	5.9831	4.4951
620	isoleucylglycine	Peptide	Dipeptide	40008	LC/MS Neg	100003169	1992	187.109	868-28-0	342532	303621			0.7368	1.2394	0.6458	1	0.8191	0.8004	0.6373	1.5772	2.2906	0.169	0.4872	1.831	3.1189	0.8751	5.3161	0.3142	0.3122	0.1661	0.0437	0.7716	0.0437	0.4923	0.0437	0.0437	2.9617	2.412	1.8863	5.5399	2.3008	2.3129	2.1305	1.4044
274	isovalerate	Amino Acid	Leucine, Isoleucine and Valine Metabolism	44656	LC/MS Neg	100000708	1564	101.061	503-74-2	10430	10001	C08262	HMDB00718	0.4759	0.4759	0.4759	0.4759	0.4759	0.4759	0.4759	0.4759	0.4759	1.8886	0.5347	2.5362	0.9762	1.0238	0.7988	1.1018	0.4759	0.4759	0.4759	0.4759	0.4759	0.4759	0.4759	0.4759	0.4759	0.4759	0.4759	0.4759	0.4759	0.4759	0.4759	0.4759
276	isovalerylcarnitine	Amino Acid	Leucine, Isoleucine and Valine Metabolism	34407	LC/MS Pos Early	100001393	3085	246.17	31023-24-2	6426851	4932271		HMDB00688	0.9494	1.1255	1.4639	0.6805	1.1241	0.7697	0.7118	0.6467	0.9804	1.177	1.7964	0.5401	0.4536	1.0196	0.5412	4.4227	0.3209	0.3473	0.3028	0.2202	0.4998	1.1097	0.4222	0.3399	3.7905	5.3027	2.8693	1.307	5.884	3.7945	10.9105	2.1429
1053	itaconate	Energy	TCA Cycle	18373	LC/MS Polar	100000455	2969	129.019	97-65-4	811	789	C00490	HMDB02092	0.638	0.5006	0.6003	0.5982	0.6547	0.6176	0.5404	0.6033	0.5006	0.5006	0.5006	0.5006	0.5006	0.5006	0.5006	0.5006	0.5006	0.5006	0.5006	0.5006	0.5006	0.5006	0.5006	0.5006	2.0681	1.6354	1.706	2.0178	1.6074	1.6782	1.3453	1.7954
230	kynurenine	Amino Acid	Tryptophan Metabolism	15140	LC/MS Pos Early	100000265	2739	209.092	2922-83-0	161166	141580	C00328	HMDB00684	0.6667	0.7579	1.4519	0.5072	1.2677	1.2421	0.3563	0.5538	0.1688	0.3297	0.1688	0.2088	0.1688	0.172	0.1688	0.1688	0.1688	0.1688	0.1688	0.1688	0.3479	0.3784	0.1688	0.1688	7.7492	6.4278	4.2006	2.1475	11.6705	2.1742	6.7539	1.6451
870	lactate	Carbohydrate	Glycolysis, Gluconeogenesis, and Pyruvate Metabolism	527	LC/MS Polar	482	1468.8	89.0244	79-33-4	612	592	C00186	HMDB00190	1.2526	0.9323	1.4345	0.4723	0.7059	0.8626	0.395	0.8988	1.2986	1.2475	0.7649	1.3655	0.3537	0.6708	1.0677	1.3111	0.4688	0.3492	0.1884	0.1773	0.3631	1.9852	0.4843	0.2777	5.0968	3.9746	1.9313	1.5123	2.4757	7.4565	6.431	3.9668
926	lactose	Carbohydrate	Disaccharides and Oligosaccharides	567	LC/MS Polar	393	3500	387.114	5965-66-2	84571	5904	C00243	HMDB00186	0.1826	0.1826	0.1826	0.1826	0.1826	0.1826	0.1826	0.1826	0.1826	2.8826	0.1826	0.1826	0.1826	0.1826	0.1826	0.5307	1	0.5451	0.1826	0.1826	0.1826	0.8686	0.1826	0.1826	8.5724	2.775	0.9249	0.1826	0.7478	5.0091	12.6519	1.218
1936	lactosyl-N-palmitoyl-sphingosine	Lipid	Sphingolipid Metabolism	53010	LC/MS Pos Late	100009030	2527	862.625	4201-62-1					0.8399	0.4812	0.5811	0.4987	4.6127	0.683	0.7826	1	0.8432	2.0342	0.2279	0.477	1.0384	0.4551	1.5813	0.4212	1.0101	0.0426	0.0426	0.0426	0.0426	0.2979	0.0426	0.0426	6.5451	5.7416	3.5783	2.49	3.1373	7.9392	2.2728	3.9146
1072	laurate (12:0)	Lipid	Medium Chain Fatty Acid	1645	LC/MS Neg	181	5300	199.17	143-07-7	3893	3756	C02679	HMDB00638	0.8989	0.9134	0.9861	0.8774	1.3494	0.8364	1.0118	0.8388	0.996	0.7663	0.6021	0.9231	0.9453	1.0006	1.011	0.8539	1.6045	1.5938	0.8973	1.2338	0.9395	1.2849	0.9994	0.5913	56.4527	26.7339	8.0362	51.8827	20.1044	18.6748	13.8426	16.7276
3830	lauryl sulfate	Xenobiotics	Chemical	43446	LC/MS Neg	100004287	5345	265.148	151-21-3	8778	8448	D01045		2.0301	0.6195	1.0291	0.7486	0.9458	0.8187	1.1402	0.7933	0.8531	1.508	0.7748	0.7682	1.0074	0.8854	5.1111	0.6786	0.8786	1.436	0.9272	0.9588	0.6651	0.9926	1.1162	0.6836	15.399	3.4815	3.6006	11.1049	3.2892	4.1312	16.1446	2.0344
1307	laurylcarnitine	Lipid	Fatty Acid Metabolism(Acyl Carnitine)	34534	LC/MS Pos Late	100001392	1235	344.28	25518-54-1	10427569	8602997		HMDB02250	0.5019	0.188	1	0.8796	0.6164	0.8622	0.188	1.0419	1.3568	0.8956	1.0579	0.2466	0.188	0.6221	0.5865	0.2634	0.188	0.188	0.188	0.188	0.188	0.517	0.188	0.188	8.0282	5.1075	2.11	4.9082	3.2566	9.6394	3.13	2.3038
268	leucine	Amino Acid	Leucine, Isoleucine and Valine Metabolism	60	LC/MS Pos Early	397	2864	132.102	61-90-5	6106	5880	C00123	HMDB00687	1.4736	0.9033	1.0022	0.7757	1.2115	1.2384	0.5045	1.5915	1.1117	0.8299	0.5401	0.6212	0.6517	0.3981	0.7509	0.2214	0.6385	0.9978	0.3758	1.2954	0.4022	1.1967	0.2674	0.3283	7.1031	3.6822	1.8527	5.3716	3.5512	3.1822	4.0302	3.137
633	leucylalanine	Peptide	Dipeptide	40010	LC/MS Pos Early	100003179	2801	203.139	7298-84-2	259321	227625			0.7116	1.4284	1.0088	1.9908	1.3096	1.586	0.3736	1.7486	0.1147	0.0241	0.0241	0.3155	1.685	0.0241	2.1767	0.1149	0.1098	0.0519	0.0241	0.1614	0.0241	0.173	0.0241	0.0241	2.0765	1.7004	0.4061	0.9912	1.5817	1.6935	1.0935	0.3193
800	leucylglutamine*	Peptide	Dipeptide	48189	LC/MS Pos Early	100003183	2620	260.161		4305457	3511125			0.6513	1.4496	1.155	1.5033	1.2785	1.6995	0.6441	1.9892	2.4686	0.205	0.1111	0.2742	0.8178	0.9584	1.4912	0.0612	0.0612	0.0612	0.0612	0.1273	0.0612	0.1285	0.0612	0.0612	1.9167	1.2869	0.4181	0.793	2.8405	1.0416	1.5772	0.4558
638	leucylglycine	Peptide	Dipeptide	40045	LC/MS Pos Early	100003185	2778	189.123	686-50-0	79070	71402			1.3931	1.872	1.4029	1.9394	2.1292	2.5763	0.6432	2.508	0.3513	0.0818	0.0818	0.0818	0.9907	0.1173	0.4778	0.0818	0.0831	0.0818	0.0818	0.2368	0.0818	0.1908	0.0818	0.0818	1.9312	0.9868	0.6111	1.0785	2.3515	1.2061	1.0093	0.2903
3641	lidocaine	Xenobiotics	Drug	35661	LC/MS Pos Late	100001538	746	235.18	137-58-6	3676	3548	D00358	HMDB14426	286.008	352.195	379.813	340.999	386.722	487.115	355.668	425.651	0.0336	0.0174	0.3009	0.3521	0.016	0.4929	2.2295	5.4287	1.7664	0.1043	0.9342	0.057	0.0518	0.8336	0.2198	1.9635	1.2917	2.095	2.7673	1.0658	0.4455	0.3401	0.4214	0.4225
1249	linoleamide (18:2n6)	Lipid	Fatty Acid, Amide	32455	LC/MS Neg	1492	6205	278.249	3999-01-07	6435901	4940587			1.0225	0.452	2.0676	0.7865	0.3324	0.5793	0.66	0.6417	0.5977	1.106	1.0425	0.3926	0.4103	0.7311	1.3271	0.9261	1.1385	0.9775	1.1221	1.0649	0.6994	0.5273	0.5884	0.683	142.971	122.026	140.353	72.6013	127.707	118.662	41.0143	180.503
1119	linoleate (18:2n6)	Lipid	Polyunsaturated Fatty Acid (n3 and n6)	1105	LC/MS Neg	180	5535	279.233	60-33-3	5280450	4444105	C01595	HMDB00673	3.9495	2.3351	2.2418	0.4397	1.0467	1.9716	0.2149	1.8467	0.8971	4.6754	1.7804	0.4186	0.2607	0.3404	0.9533	0.1493	0.256	0.2222	0.0885	0.1775	0.1233	0.2111	0.0859	0.093	56.4427	13.3794	9.708	29.7103	24.0896	34.7248	30.9866	18.4355
1121	linolenate [alpha or gamma; (18:3n3 or 6)]	Lipid	Polyunsaturated Fatty Acid (n3 and n6)	34035	LC/MS Neg	100001337	5450	277.217		5280934	4444437	C06426	HMDB03073	1.859	0.8579	1.5156	0.3564	0.5579	1.1421	0.2482	0.7298	3.5839	7.3347	4.6552	1.4409	0.6312	1.2508	0.7357	0.2538	0.4959	0.8458	0.106	0.7301	0.2012	0.7799	0.1996	0.1987	152.846	11.4318	12.4525	115.659	8.8347	58.1544	24.9057	24.0388
1873	linoleoyl-linoleoyl-glycerol (18:2/18:2) [1]*	Lipid	Diacylglycerol	54968	LC/MS Pos Late	100010941	2689	634.541						0.786	0.2684	0.2684	0.2684	0.2684	0.2684	0.2684	0.2684	0.2684	2.2857	0.4436	0.9271	1.1634	2.0719	0.7709	0.2684	0.2684	0.2684	0.2684	0.2684	0.2684	0.2684	0.2684	0.2684	1.1653	0.7288	0.2684	1.0101	9.5407	1	0.4804	1.7641
1313	linoleoylcarnitine*	Lipid	Fatty Acid Metabolism(Acyl Carnitine)	46223	LC/MS Pos Late	100003151	1430	424.342	36816-10-1	6450015	4952667		HMDB06469	0.8928	0.3031	1.1798	1.0172	0.9828	1.8638	0.5933	0.8513	0.043	0.043	0.043	0.043	0.043	0.043	0.1225	0.043	0.043	0.043	0.043	0.043	0.043	0.043	0.043	0.043	7.1506	2.2138	0.8391	0.0508	1.0779	5.3457	1.6952	2.4821
81	lysine	Amino Acid	Lysine Metabolism	1301	LC/MS Pos Early	407	2850	147.113	56-87-1	5962	5747	C00047	HMDB00182	0.9083	0.7159	0.7782	0.467	0.8136	0.9766	0.3907	0.8504	1.3973	1.4574	1.4756	1.4892	1.0743	0.9503	1.8732	0.4919	0.5051	0.7345	0.2985	1.0234	0.3237	1.1412	0.2067	0.2597	5.5432	3.081	1.6303	3.8957	2.7503	3.2515	3.6944	2.8981
657	lysylleucine	Peptide	Dipeptide	40020	LC/MS Pos Early	100003196	3370	260.197	7369-79-1	4682588	3870665			0.3905	0.6162	0.2007	0.8535	1	0.2007	0.2007	1.6067	0.2007	0.2007	0.2007	0.2007	1.7174	0.2007	1.2435	0.2007	0.3937	0.3391	0.2007	0.5842	0.2007	0.6688	0.2007	0.2007	7.8022	4.6129	0.7492	5.5924	2.4715	4.4611	1.3535	0.2007
1049	malate	Energy	TCA Cycle	1303	LC/MS Polar	409	3343.1	133.014	6915-15-7	525	510	C00149	HMDB00156	2.5678	1.76	2.6258	1.4695	2.1166	1.2798	1.0091	2.2408	0.7469	0.7964	0.5881	0.9061	0.2785	0.4177	0.8871	0.6411	0.1417	0.2084	0.102	0.9909	0.1046	0.3389	0.1046	0.089	3.5503	2.7843	1.8593	2.4731	2.4704	2.5834	4.066	1.5062
1205	maleate	Lipid	Fatty Acid, Dicarboxylate	20676	LC/MS Polar	100000707	2510	115.004	110-16-7	444266	392248	C01384	HMDB00176	1.566	1.2161	1.113	1.1403	1.1909	1.6059	1.3482	1.0587	0.2183	0.2742	0.3247	0.2223	0.4576	0.3153	0.6384	0.9413	0.1634	0.2756	0.1345	0.3145	0.2021	0.3882	0.1704	0.1962	5.2981	3.4704	3.1397	8.1076	3.5692	4.1355	3.8737	3.4294
1266	malonate	Lipid	Fatty Acid Synthesis	15872	LC/MS Polar	818	3447	103.004	141-82-2;26522-22-85-0	867	844	C00383	HMDB00691	1.0836	1.0019	1.1927	0.8498	0.9981	0.8547	0.7967	1.0096	0.7074	1.0364	1.3068	1.1503	1.3144	0.6355	0.9325	1.2587	0.4101	0.4711	0.3684	1.8959	0.5128	0.833	0.469	0.4852	1.5377	1.2287	0.8347	6.8763	0.8643	1.3715	1.672	1.0126
922	maltose	Carbohydrate	Glycogen Metabolism	15586	LC/MS Polar	913	3329.4	387.114	6363-53-7	10991489	388469	C00208	HMDB00163	3.2218	0.8767	1.343	0.984	1.8858	1	1.1609	1.7013	1.3607	1.2168	0.3411	1.0284	0.1556	0.26	0.3363	1.0376	0.1714	0.0358	0.0384	0.0358	0.1031	0.4375	0.0358	0.0358	1.2065	1.8581	1.4425	0.491	3.5712	0.8037	2.5999	0.8551
919	maltotriose	Carbohydrate	Glycogen Metabolism	44688	LC/MS Neg	100000276	812	503.162	1109-28-0	439586	388669	C01835	HMDB01262	5.777	2.1732	1.9759	2.6704	8.8314	4.7408	1.4992	7.3294	0.2066	0.4941	0.0691	0.2538	1	0.6603	0.1462	0.2568	0.1035	0.0442	0.0457	0.0401	0.0401	0.0956	0.0401	0.0401	2.7637	1.5481	4.3299	0.5594	10.8505	0.9076	5.0432	1.4152
963	mannitol/sorbitol	Carbohydrate	Fructose, Mannose and Galactose Metabolism	46142	LC/MS Polar	100001740	2260	181.072		5780	440	C01507	HMDB00247	1.0016	0.3767	0.3562	0.6853	0.6706	0.549	0.4496	0.4904	0.7827	0.9531	0.4744	3.2726	1	0.6383	0.2155	0.9167	0.5726	6.6925	0.4611	2.1464	3.2258	2.0611	0.2155	5.6438	27.9865	4.656	1.8555	11.3567	2.7782	7.402	2.4657	8.7091
964	mannose	Carbohydrate	Fructose, Mannose and Galactose Metabolism	584	LC/MS Polar	803	2200	179.056	3458-28-4	18950	141983	C00159	HMDB00169	1.516	0.8669	1.0803	0.8419	1.3993	1.7596	0.4367	1.3195	1.9137	0.4737	0.0723	0.7269	0.0723	0.2377	0.0723	0.2811	0.4508	0.0723	0.1193	0.1878	0.0723	0.4124	0.0723	0.0723	2.6325	1.5249	1.57	0.9197	2.1735	1.9011	3.7456	1.9214
1081	margarate (17:0)	Lipid	Long Chain Fatty Acid	1121	LC/MS Neg	891	5731	269.249	506-12-7	10465	10033		HMDB02259	1.3319	0.7531	1.3463	0.7116	0.9457	1.0505	0.5321	0.8129	0.8241	1.5235	0.7697	1.0083	0.7615	0.5994	0.9917	0.4376	1.0345	1.7206	0.9319	1.7285	0.5455	0.6796	0.6497	0.6504	40.9942	5.1863	20.8373	67.8555	4.9263	17.0114	10.7989	24.8589
1130	mead acid (20:3n9)	Lipid	Polyunsaturated Fatty Acid (n3 and n6)	35174	LC/MS Neg	100001472	5650	305.249	20590-32-3	5312531	4471956		HMDB10378	3.9472	0.6434	9.9665	0.8982	2.1282	20.4352	0.2028	1.2679	2.0539	5.5525	1.0093	0.6843	0.1587	0.475	0.8983	0.0485	0.4076	0.9907	0.3797	0.6811	0.062	0.1576	0.154	0.1568	240.328	29.2606	28.6792	145.053	15.8405	48.9104	59.0578	113.894
328	methionine	Amino Acid	Methionine, Cysteine, SAM and Taurine Metabolism	1302	LC/MS Pos Early	415	2526	150.058	63-68-3	6137	5907	C00073	HMDB00696	1.8721	1.135	1.2807	1.0787	1.7251	1.4891	0.5144	2.3923	0.6513	0.5505	0.3186	0.3786	0.7575	0.3418	0.629	0.2055	0.6542	0.8036	0.3809	0.9213	0.4345	1.1313	0.3073	0.3507	7.9527	4.1517	1.9123	3.7287	4.171	3.1021	4.5056	2.6294
333	methionine sulfoxide	Amino Acid	Methionine, Cysteine, SAM and Taurine Metabolism	18374	LC/MS Pos Early	100000039	1272	166.053	3226-65-1	158980	139840	C02989	HMDB02005	0.8403	0.3667	0.4114	0.2806	1.1597	0.6069	0.4589	1.3247	0.7865	0.1117	0.1117	0.1117	0.1117	0.1117	0.4143	0.1117	0.5318	1.1865	0.4799	3.1564	0.8162	4.2165	0.1117	0.2237	22.3977	8.462	4.0987	16.2186	5.6562	20.4032	8.667	7.7445
3391	methyl glucopyranoside (alpha + beta)	Xenobiotics	Food Component/Plant	46144	LC/MS Neg	100005864	1070	193.072						0.7658	0.4159	0.6516	0.7248	1.7946	1.1673	0.3102	1.5006	0.3102	0.3102	0.3102	0.3102	0.3102	0.3102	0.3102	0.3102	0.3102	0.3102	0.3102	0.3102	0.3102	0.3102	0.3102	0.3102	1.7484	1.4485	0.8327	0.3226	2.0383	1.738	4.7018	0.5177
3023	methyl-4-hydroxybenzoate	Xenobiotics	Benzoate Metabolism	34386	LC/MS Neg	100001252	3671	151.04	99-76-3	7456	7176	D01400	HMDB32572	0.3448	0.2713	0.0545	0.0726	0.0545	2.3218	23.3613	2.4826	0.0545	0.0545	0.0545	0.0545	0.0545	0.0545	0.0545	0.0545	0.0545	0.0545	0.0545	0.0545	0.0545	0.0545	0.0545	0.0545	0.9602	1.0398	0.0545	5.4099	1.7101	1.3904	0.7219	0.7754
3044	methyl-4-hydroxybenzoate sulfate	Xenobiotics	Benzoate Metabolism	48429	LC/MS Neg	100006116	2873	230.997						2.8006	0.5484	0.2441	1.1515	1.1168	7.0586	9.0611	0.9109	0.2441	0.2441	0.2441	0.2441	0.2441	0.2441	0.2441	0.2441	0.2441	0.2441	0.2441	0.2441	0.2441	0.2441	0.2441	0.2441	0.6641	0.2441	0.2441	0.2441	1.0126	0.7602	0.2441	0.9874
1285	methylmalonate (MMA)	Lipid	Fatty Acid Metabolism (also BCAA Metabolism)	1496	LC/MS Polar	418	3078.4	117.019	516-05-2	487	473	C02170	HMDB00202	2.4347	0.5302	0.5933	0.3378	0.7497	1.0953	1.2927	0.5961	0.9954	1.7658	1.8906	1.0046	0.579	1.0433	2.669	0.8012	0.1616	0.2745	0.1469	0.2189	0.2132	0.514	0.5539	0.0807	10.542	1.2142	2.9318	1.8433	3.9845	2.3397	18.0163	1.4452
2872	methylphosphate	Nucleotide	Purine and Pyrimidine Metabolism	37070	LC/MS Polar	100001805	3760.1	110.985	7023-27-0	13130	12578		HMDB61711	2.1002	0.5189	1.4602	0.8506	1	1.5114	0.5024	1.626	0.026	0.026	0.026	0.026	0.026	0.026	0.026	0.026	0.026	0.026	0.026	0.026	0.026	0.026	0.026	0.026	1.6699	0.965	0.5572	0.2556	1.5759	2.2385	1.3677	0.4067
288	methylsuccinate	Amino Acid	Leucine, Isoleucine and Valine Metabolism	15745	LC/MS Polar	2051	2800	131.035	498-21-5	10349	9922		HMDB01844	1.2085	0.7721	0.7308	0.6367	0.8157	0.7411	1.1902	0.5998	0.8565	2.4232	0.9844	1.8431	1.0557	1.9521	3.0739	1.0831	0.3554	0.7209	0.303	0.5482	0.3665	0.5873	0.3042	0.4276	6.0455	1.6788	1.0156	3.7764	1.2238	1.8057	1.4529	2.2055
1482	myo-inositol	Lipid	Inositol Metabolism	1124	LC/MS Polar	363	3506.3	225.062	87-89-8	892	10239179	C00137	HMDB00211	8.2783	3.7785	7.8382	6.3594	5.4552	4.5232	3.5936	11.0675	4.323	0.8779	1.7702	1.0178	0.2129	0.3142	0.4937	0.2938	0.1607	0.0793	0.0502	0.0707	0.1099	0.3696	0.0548	0.0466	1.4341	1.0373	0.9822	0.3316	1.9099	1.6699	2.0391	0.7644
1075	myristate (14:0)	Lipid	Long Chain Fatty Acid	1365	LC/MS Neg	519	5440	227.202	544-63-8	11005	10539	C06424	HMDB00806	0.9827	0.6338	0.9334	0.601	0.6966	0.7278	0.6045	0.8009	1.3832	2.1455	1.2524	0.8991	0.9348	0.8107	1.0173	0.667	1.661	3.1405	0.754	1.734	0.7708	1.1825	0.6419	0.7165	91.2903	6.6465	16.813	90.6806	11.1338	28.1262	13.4391	15.4661
1076	myristoleate (14:1n5)	Lipid	Long Chain Fatty Acid	32418	LC/MS Neg	100001198	5346.9	225.186	544-64-9	5281119	4444564	C08322	HMDB02000	0.459	0.2238	0.4613	0.257	0.3121	0.2395	0.1968	0.3276	1.0075	1.2371	0.7331	0.2641	0.3983	0.3988	0.6068	0.2763	2.894	7.228	1.9265	6.1269	1.5917	10.0798	0.9925	0.8518	314.942	19.9245	46.1288	625.797	38.2964	144.886	47.5835	48.9658
1316	myristoleoylcarnitine*	Lipid	Fatty Acid Metabolism(Acyl Carnitine)	48182	LC/MS Pos Late	100006051	1316	370.295	889848-55-9					0.1758	0.1758	1	0.8528	0.1758	0.1758	0.1758	0.8271	1.8287	1.2054	1.1942	0.4645	0.1758	0.9429	0.9356	0.1777	0.3879	0.1758	0.1758	0.1762	0.2832	0.7894	0.1758	0.1758	15.9327	9.7111	7.2149	12.0145	5.9143	26.2852	7.0159	5.9657
1467	myristoyl ethanolamide	Lipid	Endocannabinoid	43533	LC/MS Neg	100004489	5972	270.244	142-58-5	8890	8551			2.0758	1.8834	2.9148	1.7404	1.9439	0.9806	1.1785	2.2898	0.7308	0.6824	0.7442	0.5998	0.8415	0.7998	0.8196	0.7268	1.0194	0.9011	0.6684	0.7737	0.7135	0.6979	0.4205	0.4562	22.2412	3.7736	4.717	24.4701	4.8101	7.5207	4.0042	7.2761
3833	myristoyl sulfate	Xenobiotics	Chemical	44883	LC/MS Neg	100004570	5480	293.179	1191-50-0	5248	5058			1.9094	0.8592	1.1984	0.9344	1.0693	0.9301	1.0999	0.9332	0.7671	1.4696	0.9897	0.8044	0.8606	0.8783	4.9261	0.9342	0.985	1.2839	0.7706	0.8997	0.842	0.9619	1.0103	0.7714	19.3355	5.0869	5.5028	7.5847	4.8888	5.1172	19.5335	2.9619
1308	myristoylcarnitine	Lipid	Fatty Acid Metabolism(Acyl Carnitine)	33952	LC/MS Pos Late	100001270	1350	372.311	18822-89-4	53477791	4932274		HMDB05066	0.8707	0.3856	1.4787	1.104	0.8425	1.3514	0.3397	1	0.3087	0.4409	0.1163	0.092	0.092	0.092	0.21	0.092	0.1524	0.092	0.092	0.092	0.092	0.092	0.092	0.092	4.5208	3.2421	1.6005	2.8196	2.0048	6.9775	0.092	1.8358
410	N(1)-acetylspermine	Amino Acid	Polyamine Metabolism	32360	LC/MS Pos Early	1200	3356	245.234	77928-70-2	916	892	C02567	HMDB01186	0.7044	0.0821	0.0821	0.0821	0.8954	0.0821	0.0821	0.0821	1.5766	0.5991	0.3393	0.9408	0.0821	0.5569	1.1849	0.0859	0.1623	0.1615	0.0821	0.0821	0.839	2.5544	0.0821	0.0821	18.2768	5.431	2.4904	1.4674	10.272	18.454	1.0592	4.0416
101	N-acetyl-cadaverine	Amino Acid	Lysine Metabolism	43530	LC/MS Pos Early	100002249	2385	145.134	32343-73-0					0.5736	0.4168	0.1892	0.1343	0.0354	0.0605	2.1485	0.0354	11.5792	14.617	9.0573	3.2727	2.3647	4.0017	5.8574	3.5855	0.8138	0.1582	0.3696	0.9292	0.137	3.3239	1	0.5318	0.7042	9.0114	0.777	2.7388	0.592	3.2169	9.9109	7.984
1013	N-acetyl-glucosamine 1-phosphate	Carbohydrate	Aminosugar Metabolism	15741	LC/MS Polar	1212	4052	300.049	31281-59-1	440364	389323	C04256	HMDB01367	1.4386	0.5531	1.3215	1.0597	0.8415	0.9403	0.5097	2.4564	0.5097	0.5097	0.5097	0.5097	0.5097	0.5097	0.5097	0.5097	0.5097	0.5097	0.5097	0.5097	0.5097	0.5097	0.5097	0.5097	0.5097	0.5097	0.5097	0.5097	0.5097	0.5097	0.5097	0.5097
28	N-acetylalanine	Amino Acid	Alanine and Aspartate Metabolism	1585	LC/MS Polar	1110	1564.8	130.051	97-69-8	88064	79449	C02847	HMDB00766	1.9101	0.9787	1.0336	1.0213	1.6282	1.1633	0.5466	1.8424	0.7077	0.8053	0.8583	0.9545	0.7183	0.5457	0.9361	0.5064	0.6293	1.0831	0.2645	0.8927	0.4354	2.2731	0.198	0.2258	13.0836	6.2034	3.7676	6.2656	6.1469	12.7015	5.5395	5.4226
378	N-acetylarginine	Amino Acid	Urea cycle; Arginine and Proline Metabolism	33953	LC/MS Pos Early	100001266	2245	217.13	155-84-0	67427	60752	C02562	HMDB04620	0.1247	0.1247	0.1247	0.1247	0.1247	0.1247	0.1247	0.1247	0.5515	1.1358	1.0635	0.8254	1.9872	0.9365	2.1505	0.7601	0.1247	0.1247	0.1247	0.1247	0.1247	1.0829	0.1247	0.1247	2.2358	0.8407	0.5594	1.6121	0.6738	8.6052	1.9549	0.7722
33	N-acetylasparagine	Amino Acid	Alanine and Aspartate Metabolism	33942	LC/MS Pos Early	100001257	785	175.071	4033-40-3	99715	90090		HMDB06028	0.7778	0.5065	1	0.3425	0.3425	0.3425	0.639	0.5913	1.1785	1.4993	0.68	1.0613	1.2105	0.8584	1.6374	0.5809	0.3425	2.0134	0.4049	0.3425	0.3425	2.128	0.514	0.3425	5.3507	0.4206	0.3425	2.2542	0.6345	7.1008	2.6417	1.4246
34	N-acetylaspartate (NAA)	Amino Acid	Alanine and Aspartate Metabolism	22185	LC/MS Polar	100000787	3143	174.041	997-55-7;997-55-7	65065	58576	C01042	HMDB00812	1.5886	1.3245	1.3625	0.9864	1.0136	0.8063	0.737	2.2715	3.2521	0.6623	2.0783	1.0369	0.876	1.7401	2.6569	7.1068	0.0674	0.3712	0.0473	0.3452	0.0437	0.3806	0.0539	0.1152	2.8435	0.7477	0.3791	1.8873	0.9175	1.2361	1.7989	3.8237
393	N-acetylcitrulline	Amino Acid	Urea cycle; Arginine and Proline Metabolism	48434	LC/MS Neg	100001577	940	216.099	33965-42-3	656979	571213	C15532	HMDB00856	0.1984	0.1984	0.1984	0.1984	0.1984	0.1984	0.1984	0.1984	0.1984	0.1984	0.1984	0.1984	0.776	0.8413	0.2695	0.1984	0.1984	1.4091	0.1984	3.0112	0.1984	1	0.1984	0.1984	8.9086	0.6858	0.4744	23.3285	0.7844	7.6449	3.7869	4.3424
1012	N-acetylglucosamine 6-phosphate	Carbohydrate	Aminosugar Metabolism	15107	LC/MS Polar	1213	4114	300.049	102029-88-9	439219	8216065	C00357	HMDB02817	2.3081	0.6137	0.6137	0.6137	0.6137	0.6137	0.6137	0.8949	0.6137	0.6137	0.6137	0.6137	0.6137	0.6137	0.6137	0.6137	0.6137	0.6137	0.6137	0.6137	0.6137	0.6137	0.6137	0.6137	3.368	1.9526	0.803	0.6137	0.8555	2.0058	0.6137	1
1033	N-acetylglucosamine/N-acetylgalactosamine	Carbohydrate	Aminosugar Metabolism	46539	LC/MS Pos Early	100006435	715	222.097						1.2763	0.2753	0.5695	0.6622	0.3375	0.566	0.4921	0.4697	13.4985	4.6367	11.7985	14.6461	10.3229	7.5444	7.3207	2.221	0.3874	0.3225	0.1544	1.1906	0.1544	1.1539	0.1544	0.3259	2.1628	0.6836	0.4635	3.555	0.6989	1.5155	0.8461	2.1263
43	N-acetylglutamate	Amino Acid	Glutamate Metabolism	15720	LC/MS Pos Early	100000282	1050	190.071	5817-08-03	70914	1266066	C00624	HMDB01138	0.2049	0.1025	0.0924	0.0924	0.0924	0.0924	0.6249	0.1082	1	0.6407	0.7016	0.8864	1.1188	1.0408	1.3539	1.2198	0.0924	2.8195	0.3065	3.5722	0.0924	1.2306	0.1656	0.4334	17.3624	1.2738	0.6717	27.8084	0.8022	2.3236	3.7896	7.6577
44	N-acetylglutamine	Amino Acid	Glutamate Metabolism	33943	LC/MS Pos Early	100001253	845	189.087	2490-97-3	182230	158492	C02716	HMDB06029	0.2525	0.0833	0.09	0.0798	0.1636	0.0798	0.1709	0.0951	0.4276	0.5225	0.4208	0.4041	0.6548	0.345	0.6504	0.2454	1.8169	22.5766	5.5001	25.0555	1	5.8883	3.4831	3.7958	75.6857	6.2257	6.5838	94.5856	4.3748	13.6856	14.0427	13.5503
2	N-acetylglycine	Amino Acid	Glycine, Serine and Threonine Metabolism	27710	LC/MS Pos Early	100001006	826	118.05	543-24-8	10972	10507		HMDB00532	1.3815	0.8295	1.436	0.7264	3.0029	1.959	0.8783	1.6863	0.8376	1.2618	1.0329	0.6105	0.8869	0.7498	1.2564	0.9671	0.2032	0.5748	0.2065	0.4698	0.3001	1.09	0.2073	0.2938	2.1673	0.6224	1.1949	1.3025	2.0235	2.8129	1.4118	1.4279
79	N-acetylhistamine	Amino Acid	Histidine Metabolism	48679	LC/MS Pos Early	100006123	2287	154.097	673-49-4	69602	62805	C05135	HMDB13253	0.2035	0.2035	0.2035	0.2035	0.2035	0.2035	0.2035	0.2035	1	0.2035	0.2035	0.4797	0.2035	0.2035	0.3376	0.2035	0.2035	0.3321	0.5413	9.1794	0.2035	4.1803	0.2035	0.2035	2.8365	0.2035	2.4128	51.061	0.6195	4.6434	1.7967	0.7196
60	N-acetylhistidine	Amino Acid	Histidine Metabolism	33946	LC/MS Pos Early	100001293	2065	198.087	39145-52-3	75619	68142	C02997	HMDB32055	0.5629	0.115	0.1248	0.1145	0.1677	0.1476	0.4587	0.2026	2.1267	4.1276	2.7487	0.7891	2.5786	2.5417	5.025	0.7463	0.2412	1.5516	0.2149	0.9966	0.1145	3.3446	0.1145	0.2295	7.2508	1.0034	1.0194	9.9896	0.9668	26.8633	1.3691	1.6919
269	N-acetylleucine	Amino Acid	Leucine, Isoleucine and Valine Metabolism	1587	LC/MS Neg	1082	2400	172.098	1188-21-2	70912	64075	C02710	HMDB11756	0.4591	0.4591	0.4591	0.4591	0.4591	0.4591	0.4591	0.4591	1.2145	1.024	0.9069	0.7333	1.8093	0.7785	0.6914	0.6363	0.4591	1.2145	0.4591	1.1724	0.4591	0.6759	0.4591	0.4591	4.3093	0.4591	0.4591	4.0126	0.4591	0.751	1.2716	1
329	N-acetylmethionine	Amino Acid	Methionine, Cysteine, SAM and Taurine Metabolism	1589	LC/MS Neg	1083	1787	190.054	65-82-7	448580	395338	C02712	HMDB11745	2.5166	1.0954	1.223	1.5047	1.7696	1.2322	0.5643	2.6746	0.6817	0.5937	0.2926	0.3709	0.7488	0.2167	0.5976	0.1252	0.4931	0.9046	0.2128	0.5931	0.2896	1.3796	0.0992	0.4555	7.3039	3.4449	1.6579	2.8234	2.6348	4.664	2.8491	2.6517
334	N-acetylmethionine sulfoxide	Amino Acid	Methionine, Cysteine, SAM and Taurine Metabolism	45428	LC/MS Pos Early	100005463	880	208.064		193368	167798			0.1266	0.1266	0.1266	0.1266	0.1602	0.1266	0.298	0.1266	0.2192	0.1266	0.1266	0.1266	0.1266	0.1266	0.5258	0.1266	0.3211	0.613	0.3623	1.4424	0.4735	2.4816	0.1266	1.7148	5.2143	1.2591	0.9315	7.9424	1.0685	10.6597	1.3203	9.7325
1019	N-acetylneuraminate	Carbohydrate	Aminosugar Metabolism	32377	LC/MS Pos Early	1162	660	310.113	131-48-6	439197	10292217	C00270	HMDB00230	0.9403	0.3699	0.4572	0.4399	0.2561	0.5753	1.0597	0.353	12.2169	2.2389	5.7794	7.9295	12.6251	9.3506	4.7014	0.8535	0.2997	0.3571	0.1292	0.602	0.1263	0.8884	0.0473	0.3708	2.4745	1.4017	1.1239	5.0859	1.2886	2.566	1.7034	5.4738
110	N-acetylphenylalanine	Amino Acid	Phenylalanine and Tyrosine Metabolism	33950	LC/MS Neg	100001256	2597	206.082	2018-61-3	74839	67404	C03519	HMDB00512	0.2195	0.2195	0.2195	0.2195	0.2195	0.2195	0.2195	0.2195	0.9628	0.9397	2.1362	1.5574	6.5248	0.8232	1.5987	0.6061	0.2195	3.7432	0.2195	1.3249	0.2195	0.6851	0.2195	0.3227	8.5296	0.2195	0.2195	3.162	0.2195	0.6742	1.0372	0.8583
412	N-acetylputrescine	Amino Acid	Polyamine Metabolism	37496	LC/MS Pos Early	192	2230	131.118	18233-70-0	122356	109095	C02714	HMDB02064	0.4059	0.5563	0.2078	0.1199	0.1773	0.1406	2.6774	0.1894	12.8626	4.7362	4.9488	2.4143	6.6256	3.2917	9.4873	1.1795	0.0675	0.8205	0.2024	3.1458	0.0683	1.2189	0.2216	0.2369	3.3077	0.7915	0.7231	21.1504	0.6533	2.2064	3.0893	1.3307
10	N-acetylserine	Amino Acid	Glycine, Serine and Threonine Metabolism	37076	LC/MS Pos Early	100001851	811	148.06	97-14-3	65249	58744		HMDB02931	0.5579	0.2568	0.3684	0.2269	0.4118	0.3604	0.3133	0.3455	0.775	1.2674	0.4673	0.9986	0.7608	0.6755	1.454	0.4568	1.2589	2.6557	1.0014	2.4037	0.8935	2.1248	0.9108	1.5272	7.3493	3.1841	1.7512	6.426	3.3559	4.8286	5.1161	6.2968
357	N-acetyltaurine	Amino Acid	Methionine, Cysteine, SAM and Taurine Metabolism	48187	LC/MS Neg	100005466	800	166.018		159864	140553			1.3135	0.7792	1.0463	0.6094	0.786	0.686	0.6991	0.9684	2.4492	1.2231	1.1876	0.7934	0.6466	0.697	1.0694	0.7874	0.3907	0.3907	0.3907	0.3907	0.3907	0.9408	0.3907	0.3907	2.1655	1.7427	1.0316	3.3553	0.8744	5.2107	1.894	1.4975
15	N-acetylthreonine	Amino Acid	Glycine, Serine and Threonine Metabolism	33939	LC/MS Neg	100001274	821.6	160.062	17093-74-2	152204	3841173			0.9123	0.4998	0.6464	0.332	0.9635	0.9423	0.4866	0.5728	1.4672	1.1454	0.7849	1.0365	1.3464	0.9104	1.3476	0.7262	0.5883	1.6046	0.2081	1.1986	0.3785	2.3882	0.2249	0.3875	13.5801	4.638	2.6175	6.6562	3.8885	18.7445	7.2565	9.2095
125	N-acetyltyrosine	Amino Acid	Phenylalanine and Tyrosine Metabolism	32390	LC/MS Neg	100001104	1680	222.077	537-55-3	68310	61606		HMDB00866	0.2388	0.2388	0.2388	0.2388	0.2388	0.2388	0.2388	0.2388	1.1465	0.9711	1.0289	1.125	1.5751	1.5566	1.1937	0.7213	0.2388	0.3192	0.2388	0.2464	0.2388	0.2388	0.2388	0.2388	0.924	0.2388	0.2388	1.278	0.2388	0.8056	0.2388	0.2388
311	N-acetylvaline	Amino Acid	Leucine, Isoleucine and Valine Metabolism	1591	LC/MS Neg	1084	1704	158.082	96-81-1	66789	60154		HMDB11757	0.4074	0.4074	0.4074	0.4074	0.4074	0.4074	0.4074	0.4074	0.4074	0.528	0.4074	0.4616	0.7067	0.4074	0.651	0.4074	0.4074	1.4808	0.4074	1.2066	0.4074	0.7628	0.4074	0.4074	7.2264	0.7934	0.6398	5.0912	1.268	1.7569	2.2322	1.3556
383	N-alpha-acetylornithine	Amino Acid	Urea cycle; Arginine and Proline Metabolism	32984	LC/MS Pos Early	100000285	2000	175.108	6205-08-09	439232	388369	C00437	HMDB03357	0.6945	0.1377	0.1377	0.1377	0.1377	0.1377	1.5199	0.1377	0.9203	1.1078	0.2801	0.4913	1.0689	1.0139	2.2275	0.1377	0.1377	0.2713	0.1377	1.3727	0.1377	0.7092	0.1377	0.1377	1.9163	0.2427	0.1398	16.0892	0.1377	1.5775	0.9861	1.2808
2810	N-carbamoylaspartate	Nucleotide	Pyrimidine Metabolism, Orotate containing	1594	LC/MS Polar	1108	3800	175.036	923-37-5	93072	4573859	C00438	HMDB00828	0.3921	0.3921	0.3921	0.3921	0.3921	0.3921	0.3921	0.3921	1	0.6184	0.833	1.2338	1.285	1.414	1.8868	0.3921	0.3921	0.3921	0.3921	0.3921	0.3921	0.3921	0.3921	0.3921	0.3921	0.3921	0.3921	0.3921	0.3921	0.3921	0.3921	0.4029
381	N-delta-acetylornithine	Amino Acid	Urea cycle; Arginine and Proline Metabolism	43249	LC/MS Neg	100004523	858	173.093		9920500	8096135			1.2665	0.5421	0.8402	0.2043	1.3393	1.5749	0.7344	0.6258	1.0644	1.2014	0.5513	0.8196	0.4296	0.7544	0.9356	0.4469	0.1688	1.3036	0.6484	2.4326	0.2088	3.3081	0.2963	0.6906	6.4893	1.3339	2.3314	11.3536	1.9034	4.0695	5.2321	9.0496
3663	N-ethylglycinexylidide	Xenobiotics	Drug	33080	LC/MS Pos Early	100001539	3209	207.149	7728-40-7	24415	22824	C16561	HMDB60656	0.9567	1.0433	1.4038	0.5457	1.1671	1.6984	0.8428	0.714	0.5457	0.5457	0.5457	0.5457	0.5457	0.5457	0.5457	0.5457	0.5457	0.5457	0.5457	0.5457	0.5457	0.5457	0.5457	0.5457	0.5457	0.5457	0.5457	0.5457	0.5457	0.5457	0.5457	0.5457
330	N-formylmethionine	Amino Acid	Methionine, Cysteine, SAM and Taurine Metabolism	2829	LC/MS Neg	194	1543.8	176.039	4289-98-9	439750	388809	C03145	HMDB01015	0.9426	0.3127	0.526	0.2851	0.9431	0.6372	0.4894	0.6588	1.2327	1.0529	0.6403	1.7889	3.5072	0.9471	2.3716	0.4033	0.2851	0.2851	0.2851	0.5568	0.2851	0.7404	0.2851	0.2851	4.949	1.6087	1.291	3.0432	1.8193	2.2919	3.5548	1.0744
385	N-methylproline	Amino Acid	Urea cycle; Arginine and Proline Metabolism	37431	LC/MS Pos Early	100001956	1335	130.086	475-11-6	557	541			0.8386	0.7574	0.7705	0.9908	1.0184	1.8988	1.0917	0.8002	0.0755	0.141	0.0755	0.0755	0.0755	0.6048	0.0755	0.268	0.0755	0.0755	0.0755	0.0755	0.0755	0.6388	0.0755	0.0755	1.8159	1.0904	1.153	1	1.1152	3.8402	1.5493	1.1923
390	N-monomethylarginine	Amino Acid	Urea cycle; Arginine and Proline Metabolism	43586	LC/MS Pos Early	100004488	2845	189.135	53308-83-1	132862	117259	C03884	HMDB29416	0.984	0.2568	0.4217	0.2475	0.8133	0.5502	0.2475	1.016	0.669	0.2475	0.2656	0.2475	0.2475	0.2475	0.4756	0.2475	1.6918	3.583	0.8313	5.5744	0.8689	4.7141	0.5799	0.7879	18.2956	7.7935	6.9521	23.0688	11.8505	9.7353	15.1828	11.855
1896	N-palmitoyl-sphinganine (d18:0/16:0)	Lipid	Sphingolipid Metabolism	52604	LC/MS Pos Late	100009028	3090	540.535	5966-29-0	5283572	4446685		HMDB11760	2.696	0.7276	0.9056	0.9874	1.7134	1.0097	0.8049	1.1081	0.8471	1.1833	0.251	0.5028	0.8918	0.341	1.0618	0.0807	0.3918	0.1044	0.0807	0.0807	0.0807	0.1762	0.0807	0.0807	3.3622	1.7971	2.0635	2.9394	1.5812	2.0435	1	1.7107
1915	N-palmitoyl-sphingosine (d18:1/16:0)	Lipid	Sphingolipid Metabolism	44877	LC/MS Pos Late	1518	2893	538.519	24696-26-2	5283564	4446677		HMDB04949	4.0971	2.2607	2.4968	3.112	4.1476	2.5281	1.7046	3.6992	1.7479	0.9926	0.4846	0.427	0.3095	0.1774	0.567	0.0299	0.2727	0.0875	0.0156	0.0322	0.0397	0.1024	0.004	0.0055	2.3754	1.0074	1.353	1.6479	1.1094	1.9588	0.7693	1.2684
1292	N-palmitoylglycine	Lipid	Fatty Acid Metabolism(Acyl Glycine)	42092	LC/MS Neg	100003686	5580	312.254	2441-41-0	151008	133100			0.1668	0.1668	0.1668	0.1668	0.1668	0.1668	0.1668	0.1979	0.1668	0.1668	0.1668	0.1668	0.1668	0.1668	0.2853	0.1668	0.3423	0.2504	0.1668	1.4684	0.1668	0.2364	0.1668	0.1668	2.5604	2.4644	1.1528	68.9837	1	0.1668	0.1668	2.1089
1897	N-stearoyl-sphingosine (d18:1/18:0)*	Lipid	Sphingolipid Metabolism	54979	LC/MS Pos Late	1547	3392	566.551	104404-17-3	5283565	4446678		HMDB04950	5.7345	2.8749	3.2868	7.7009	7.6544	3.1255	3.9347	6.9281	3.3695	2.0627	1.1571	0.8922	0.2431	0.3091	1.0357	0.0321	0.3797	0.0938	0.0321	0.0321	0.0321	0.0321	0.0321	0.0321	0.9643	0.3571	0.9554	1.6712	0.3442	0.4863	0.2369	0.5909
407	N1,N12-diacetylspermine	Amino Acid	Polyamine Metabolism	52987	LC/MS Pos Early	100002132	3105	287.244	61345-83-3	132680	117134	C03413	HMDB02172	0.2391	0.032	0.032	0.032	0.0452	0.032	0.32	0.032	1.391	1	1.5364	1.7672	0.5704	0.8855	2.8424	0.3304	0.0812	0.2996	0.032	0.151	0.3037	1.0008	0.032	0.032	14.3761	2.1624	0.6721	1.3349	2.3119	10.6775	1.4622	2.1773
2897	N1-Methyl-2-pyridone-5-carboxamide	Cofactors and Vitamins	Nicotinate and Nicotinamide Metabolism	40469	LC/MS Neg	100001468	1668	151.051	701-44-0	69698	62899	C05842	HMDB04193	3.812	0.2699	0.3309	0.1045	0.2621	0.2675	0.1418	0.1277	3.0205	11.9608	1.3905	1.1506	2.1845	1.4537	0.9875	1.1217	0.4859	2.7132	0.1804	0.1452	0.2432	0.8933	0.128	0.0868	15.9326	1.7145	1.0972	0.5457	1.2608	1.3286	1.6867	1.0125
2764	N1-methyladenosine	Nucleotide	Purine Metabolism, Adenine containing	15650	LC/MS Pos Early	1242	2120	282.12	15763-06-1	27476	4573813	C02494	HMDB03331	1.518	0.4847	1	0.609	0.6985	1.0623	0.0533	0.989	3.2061	1.1136	1.2541	1.187	0.1998	0.3642	0.548	0.352	0.3461	0.1915	0.1691	0.1853	0.2457	1.2106	0.1187	0.0533	4.2873	2.562	1.9655	1.5696	2.0689	5.6169	5.5069	2.7577
2800	N2,N2-dimethylguanosine	Nucleotide	Purine Metabolism, Guanine containing	35137	LC/MS Pos Early	100001412	2210	312.13	2140-67-2	92919	83878		HMDB04824	0.7896	0.2203	1	0.9838	0.6557	0.3292	0.2203	0.4751	1.1832	0.2203	0.7183	1.0088	0.2203	0.2203	0.2203	0.2203	0.2203	0.2203	0.2203	0.2203	0.2203	0.5836	0.2203	0.2203	2.982	1.6271	0.7804	1.2233	1.4126	5.1629	2.2496	2.0854
106	N2,N6-diacetyllysine	Amino Acid	Lysine Metabolism	48455	LC/MS Neg	100006124	1604	229.119	499-86-5	91827	82921			0.065	0.065	0.065	0.065	0.065	0.065	0.065	0.065	0.065	0.065	0.065	0.065	0.065	0.065	0.065	0.065	0.065	2.5615	0.2236	3.7837	0.065	0.7975	0.3774	0.3583	11.0549	0.1986	1	21.5208	0.6666	1.3668	3.7328	2.1293
2799	N2-methylguanosine	Nucleotide	Purine Metabolism, Guanine containing	35133	LC/MS Neg	100001467	1988	296.1	2140-77-4	3035422	2299669		HMDB05862	0.9574	0.5075	1.17	1.2682	1.0426	0.7981	0.2556	0.7315	1.5604	0.3468	0.521	1.1391	0.2556	0.2556	0.7885	0.2556	0.2556	0.2556	0.2556	0.2556	0.2556	0.2556	0.2556	0.2556	2.2653	1.2512	0.7511	0.2556	0.7094	2.7383	1.1163	1.2694
85	N6,N6,N6-trimethyllysine	Amino Acid	Lysine Metabolism	1498	LC/MS Pos Early	189	2825	189.16	23284-33-5	440120	140379	C03793	HMDB01325	1.0194	0.9909	1.3328	0.4422	1.0365	1.2456	0.2737	1.1461	0.8642	0.6674	0.4814	0.724	0.3915	0.3592	0.8962	0.1996	0.579	1.0091	0.2312	1.6918	0.1927	1.9257	0.1426	0.1413	15.8783	9.028	3.5341	11.2131	5.5608	8.5814	9.6306	6.6099
83	N6-acetyllysine	Amino Acid	Lysine Metabolism	36752	LC/MS Neg	100001734	1059	187.109	692-04-6	92832	83801	C02727	HMDB00206	0.6238	0.1734	0.1734	0.1734	0.4458	0.1734	0.377	0.3397	0.6428	1	0.723	0.7449	1.0431	0.8735	1.3516	0.5476	0.5561	3.7966	1.212	6.2313	0.734	6.576	0.4998	0.9746	27.3217	11.4776	5.7268	40.489	4.9162	13.1982	9.6557	14.3837
2774	N6-carbamoylthreonyladenosine	Nucleotide	Purine Metabolism, Adenine containing	35157	LC/MS Neg	100001415	2164	411.127	24719-82-2	161466	141829		HMDB41623	0.8124	0.2398	0.2398	0.2398	0.2398	0.2398	0.2398	0.2398	1.8473	1.4348	1.2459	1.7207	0.8192	1	1.2549	1.2937	0.2398	0.2398	0.2398	0.2398	0.2398	0.5555	0.2398	0.2398	2.0372	0.9641	0.596	0.7856	0.9159	2.6211	1.3852	0.9726
2765	N6-methyladenosine	Nucleotide	Purine Metabolism, Adenine containing	37114	LC/MS Pos Early	213	2264	282.12	1867-73-8	102175	92307		HMDB04044	0.6702	0.6702	0.6702	0.6702	0.6702	0.6702	0.6702	0.6702	1.3863	0.9829	0.6702	1.0171	0.6702	0.6702	0.769	0.6702	0.6702	0.6702	0.6702	0.6702	0.6702	0.6702	0.6702	0.6702	1.6124	0.6702	0.6702	0.6702	0.6702	1.4261	0.6702	0.7798
2783	N6-succinyladenosine	Nucleotide	Purine Metabolism, Adenine containing	48130	LC/MS Neg	100001664	980	382.1	4542-23-8				HMDB00912	2.5175	0.402	1.0188	0.6365	1.3931	0.42	0.2335	1.0735	0.2335	0.2335	0.2335	0.3372	0.2335	0.2335	0.269	0.2335	0.2335	0.2335	0.2335	0.2335	0.2335	0.2335	0.2335	0.2335	1.9056	1.7108	0.8559	0.9812	1.3216	2.4109	1.6698	0.5335
1105	nervonate (24:1n9)*	Lipid	Long Chain Fatty Acid	52674	LC/MS Neg	100001231	6804	365.342	506-37-6	5281120	4444565	C08323	HMDB02368	1.1941	0.5319	0.5066	0.2248	0.3917	0.1247	0.3902	0.882	0.3236	2.3398	0.5054	0.9284	1.0716	0.373	2.9035	0.5045	2.3634	3.81	0.475	4.8249	0.687	1.1104	0.1706	0.2013	72.3093	12.4546	77.4491	41.4204	15.9162	27.6894	13.2045	28.0308
2878	nicotinamide	Cofactors and Vitamins	Nicotinate and Nicotinamide Metabolism	594	LC/MS Pos Early	432	1942	123.055	98-92-0	936	911	C00153	HMDB01406	9.1509	10.4199	16.5929	12.3473	14.0068	13.497	3.3488	21.5273	0.0415	0.2185	0.1366	0.2465	0.0235	0.1715	0.0662	0.1818	0.1478	0.0859	0.0496	0.0382	0.1349	0.389	0.0235	0.3379	4.8757	5.9722	7.7382	1	7.6898	5.4161	4.0119	1.4502
2882	nicotinamide adenine dinucleotide (NAD+)	Cofactors and Vitamins	Nicotinate and Nicotinamide Metabolism	5278	LC/MS Neg	1310	1434	662.102	53-84-9	5893	5681	C00003	HMDB00902	0.0506	0.0405	0.0405	0.0405	0.0405	0.0405	0.0405	0.0405	0.0405	0.0405	0.0405	0.0405	0.0405	0.0405	0.0405	0.0405	0.0405	0.0405	0.0405	0.0405	0.0405	0.0405	0.0405	0.0405	2.7213	1.8378	1.6965	0.0646	2.4813	0.3035	1.8055	0.0768
2881	nicotinamide riboside	Cofactors and Vitamins	Nicotinate and Nicotinamide Metabolism	33013	LC/MS Pos Early	100001310	2040	255.098	1341-23-7	439924		C03150	HMDB00855	1.6169	0.1203	1.3659	1.5844	0.7942	0.87	0.9958	2.4842	1.8241	1.0042	0.5548	0.1203	0.1203	0.1203	0.2334	0.2451	0.1203	0.1203	0.1203	0.1203	0.1203	0.3789	0.1203	0.1203	2.3033	0.8702	0.6521	3.7301	0.8486	1.5483	2.8229	1.3548
2875	nicotinate	Cofactors and Vitamins	Nicotinate and Nicotinamide Metabolism	1504	LC/MS Pos Early	567	1673	124.039	59-67-6	938	913	C00253	HMDB01488	14.9746	2.0324	0.0616	0.1699	0.1734	0.6702	7.8474	0.0616	8.4429	6.1283	2.7517	2.9179	2.3768	1.9838	3.7171	0.2534	0.1903	0.5135	0.0616	0.1773	0.0616	0.1815	0.0734	0.1347	5.8744	1.9677	0.2223	1	0.4448	0.942	1.3939	3.6427
1091	nonadecanoate (19:0)	Lipid	Long Chain Fatty Acid	1356	LC/MS Neg	892	6068	297.28	646-30-0	12591	12071	C16535	HMDB00772	1.199	0.8146	0.7709	0.8505	0.5874	0.7589	0.7685	0.8059	0.8433	1.0056	0.7571	1.3917	0.9944	0.3649	1.1003	0.4759	1.2941	2.2043	0.4582	2.3851	0.8998	1.0611	0.5572	0.8202	23.2007	3.7922	25.0628	48.968	4.4166	12.8198	6.0744	18.9044
3827	nornicotine	Xenobiotics	Chemical	38122	LC/MS Pos Early	100002224	2947	149.107	5746-86-1		21108497			1.1441	1	1.0895	0.8214	0.8756	1.1523	0.7602	0.7824	0.9771	1.3267	0.9501	1.221	1.1707	0.8993	1.0987	0.8953	0.8177	9.2937	0.5534	0.8063	0.7893	0.9228	0.5534	0.7072	109.256	1.3108	1.1442	1.7477	1.1645	1.5576	1.0887	0.9805
3832	O-sulfo-L-tyrosine	Xenobiotics	Chemical	45413	LC/MS Neg	100005384	990	260.023		514186	448617			0.9543	0.5209	0.5357	0.3064	1.3786	0.6711	0.2553	0.5171	2.8872	1.5692	1.0643	0.6026	2.5141	2.3574	0.9547	0.5537	1	0.3987	0.1718	0.1718	0.412	1.2792	0.2761	0.3695	9.2849	12.6015	5.4962	1.6548	6.8824	6.9444	10.9777	13.9534
1302	octanoylcarnitine	Lipid	Fatty Acid Metabolism(Acyl Carnitine)	33936	LC/MS Pos Late	100001247	950	288.217	3671-77-0	123701	110274	C02838	HMDB00791	1.4685	0.8597	1.0402	1.3431	1.0089	1.2905	0.7401	2.0271	0.7443	0.6856	0.4991	0.8486	0.412	0.424	0.4132	0.4692	0.4914	0.127	0.127	0.2907	0.127	1	0.2089	0.127	5.424	3.8798	1.7383	2.8761	2.0745	7.0524	6.0379	2.4956
1246	oleamide	Lipid	Fatty Acid, Amide	32458	LC/MS Neg	1504	6581	280.265	301-02-0	5283387	4446508	C19670	HMDB02117	1.0333	1.6404	1.6512	0.7242	0.8825	1.0617	1.0388	0.8366	0.8261	1.0513	1.1328	0.4023	0.9477	0.7823	0.9062	0.9551	0.9217	0.7168	1.0826	0.9667	0.7895	0.7487	0.686	0.7211	67.0772	92.5864	49.2537	40.5909	134.27	62.0439	34.4194	126.337
1109	oleate/vaccenate (18:1)	Lipid	Long Chain Fatty Acid	52285	LC/MS Neg	100008930	5655	281.249						2.5923	1.1593	2.3055	0.5046	0.9227	1.3106	0.2887	1.38	1.0511	4.6096	1.5684	0.8169	0.438	0.3845	0.9489	0.2053	0.6068	0.7941	0.4543	0.8318	0.2509	0.4131	0.3275	0.2911	60.8305	10.6163	17.7057	56.6925	14.4186	27.7218	19.85	22.0575
1465	oleoyl ethanolamide	Lipid	Endocannabinoid	38102	LC/MS Neg	1137	6400	324.291	11-58-0;111-58-0	5283454	4446574		HMDB02088	0.9232	0.1894	0.5207	0.1894	1.8122	0.1894	0.1894	0.392	0.1894	0.4779	0.1894	0.262	0.3186	0.1894	0.753	0.1894	1.0768	0.2813	0.1894	0.3678	0.1894	0.1894	0.1894	0.1894	74.8265	17.8675	33.7884	70.0175	11.2176	34.3985	22.4748	14.1928
1870	oleoyl-arachidonoyl-glycerol (18:1/20:4) [2]*	Lipid	Diacylglycerol	54961	LC/MS Pos Late	100010937	2990	660.556						10.0178	1.482	4.3886	4.3158	2.893	1.1731	0.9317	7.7215	0.371	0.5776	0.0949	0.0774	0.0774	0.0774	0.3006	0.0774	0.098	0.0774	0.0774	0.0774	0.0967	0.0774	0.0774	0.0774	1.0873	1.2725	0.7511	0.0774	1.2109	0.7572	0.9405	1.0595
1869	oleoyl-linolenoyl-glycerol (18:1/18:3) [2]*	Lipid	Diacylglycerol	54970	LC/MS Pos Late	100010944	2819	634.541						0.5947	0.5947	0.5947	0.5947	0.5947	0.5947	0.5947	0.5947	0.5947	0.5947	0.5947	0.5947	0.5947	0.5947	0.5947	0.5947	0.5947	0.5947	0.5947	0.5947	0.5947	0.5947	0.5947	0.5947	0.8303	1.4219	0.7264	3.3384	1.1719	0.7785	0.5947	1.1697
1867	oleoyl-linoleoyl-glycerol (18:1/18:2) [1]	Lipid	Diacylglycerol	46798	LC/MS Pos Late	100002989	3115	636.556	106292-55-1		23975985			2.0361	0.6222	0.9388	0.7726	0.9698	0.4875	0.5366	0.6749	1.0302	3.9176	1.2926	1.3799	2.0453	1.7803	1.5371	0.7252	0.8443	0.6073	0.2658	0.574	0.5922	0.3424	0.4875	0.2593	1.4688	1.9977	1.0484	1.4644	6.2077	1.5213	1.0947	2.4578
1314	oleoylcarnitine	Lipid	Fatty Acid Metabolism(Acyl Carnitine)	35160	LC/MS Pos Late	100001501	1423	426.358	38677-66-6	6441392;53477789	21403150		HMDB05065	0.8936	0.4169	1.3691	1	1.1437	1.4887	0.5104	0.6612	0.09	0.2538	0.0356	0.0356	0.0356	0.0363	0.1498	0.0356	0.0356	0.0356	0.0356	0.0356	0.0356	0.0356	0.0356	0.0356	4.4778	2.0273	1.1355	1.0452	0.9334	3.9642	1.329	1.5684
429	ophthalmate	Amino Acid	Glutathione Metabolism	34592	LC/MS Pos Early	100001311	2085	290.135	495-27-2	7018721	7993181		HMDB05765	3.2801	3.6387	1.2395	0.9301	1.499	1.8874	0.9878	4.977	0.4914	0.0198	0.0198	0.0198	0.0198	0.0198	0.0198	0.0198	0.0198	0.0198	0.0198	0.0198	0.0198	0.0198	0.0198	0.0198	0.4948	1.0122	0.4289	0.0759	1.0593	0.4503	1.6582	0.3838
368	ornithine	Amino Acid	Urea cycle; Arginine and Proline Metabolism	1493	LC/MS Pos Early	444	2800	133.097	3184-13-2	6262	6026	C00077	HMDB03374	0.3729	0.299	0.3164	0.1804	0.4574	0.3478	0.204	0.3227	1.0791	0.6683	1.0455	0.7627	0.9408	0.9657	1.5266	0.4591	1.0343	1.1649	0.9104	1.7688	0.5163	1.9306	0.7909	1.0801	4.3281	4.1144	3.7017	4.7302	3.8093	3.4492	7.6541	6.1981
2812	orotate	Nucleotide	Pyrimidine Metabolism, Orotate containing	1505	LC/MS Polar	445	1638.1	155.01	50887-69-9	967	942	C00295	HMDB00226	0.675	0.1992	0.1938	0.0944	0.5295	0.2693	0.5275	0.1582	2.0999	1.7218	2.2725	2.8392	2.4943	1.6633	3.4915	0.9578	0.2009	0.9998	0.1252	1.5597	0.1031	1.0002	0.1136	0.305	7.1821	1.2114	0.919	9.5234	1.2491	3.9785	2.7838	4.5437
143	p-cresol sulfate	Amino Acid	Phenylalanine and Tyrosine Metabolism	36103	LC/MS Neg	100001315	2890	187.007	3233-57-7	4615423	3806480	C01468	HMDB11635	5.9074	1.9632	1.6328	1.0725	4.5568	0.8868	0.1676	0.6934	2.2232	1.8352	0.9275	1.5866	0.6691	0.2137	0.7515	0.3271	0.4841	0.429	0.1522	0.1249	0.8218	0.6487	0.0378	0.0557	21.2243	6.2679	2.4865	1.3412	5.0486	4.2398	1.1285	2.8079
1078	palmitate (16:0)	Lipid	Long Chain Fatty Acid	1336	LC/MS Neg	424	5618	255.233	57-10-3	985	960	C00249	HMDB00220	1.4529	1.0274	1.4245	0.7397	0.9329	1.0122	0.6248	1.3457	0.8223	2.3698	0.9878	0.9553	0.7512	0.5165	0.8762	0.4603	0.9507	1.2372	0.6685	1.0778	0.5208	0.5913	0.5448	0.5808	11.4274	3.3946	6.3201	16.626	3.8513	6.6495	4.1292	6.1687
1245	palmitic amide	Lipid	Fatty Acid, Amide	42095	LC/MS Neg	100003915	6690	254.249	629-54-9	69421	62629			1.7709	1.5599	1.8163	1.0038	1.1555	0.8784	0.9962	1.2174	0.9381	0.9338	0.777	0.8857	1.0177	0.9529	1.1425	0.9387	0.8738	0.8283	0.9229	0.8718	0.6987	0.7742	0.8231	0.8204	19.3855	16.994	9.5701	8.3482	27.5401	14.5577	10.4028	27.6065
1079	palmitoleate (16:1n7)	Lipid	Long Chain Fatty Acid	33447	LC/MS Neg	452	5475	253.217	373-49-9	445638	393216	C08362	HMDB03229	0.7771	0.3032	0.7879	0.2213	0.3091	0.518	0.2437	0.4011	2.4305	4.3516	2.0133	0.9833	0.8061	0.8117	1.0167	0.2696	2.446	3.912	0.7899	4.7049	0.7157	3.6085	0.5234	0.587	278.614	28.954	68.3245	333.168	42.5757	149.598	64.2694	71.8859
1311	palmitoleoylcarnitine*	Lipid	Fatty Acid Metabolism(Acyl Carnitine)	53223	LC/MS Pos Late	100009406	1357	398.326			28639183			0.9988	0.2927	1.3167	1.0012	0.8889	0.9288	0.37	1.0462	0.4807	0.668	0.3065	0.1196	0.1196	0.1196	0.4531	0.1196	0.2089	0.1196	0.1196	0.1196	0.1196	0.1196	0.1196	0.1196	10.4681	6.1159	4.0966	12.389	4.113	12.1778	3.7447	3.1705
1925	palmitoyl dihydrosphingomyelin (d18:0/16:0)*	Lipid	Sphingolipid Metabolism	52434	LC/MS Pos Late	100008954	2290	705.591		9939965	8115586			2.7441	0.6938	1.2487	1	1.4504	1.513	0.5882	1.4448	0.2702	0.7794	0.1113	0.46	0.6803	0.2041	0.71	0.0858	0.1993	0.0858	0.0858	0.0858	0.0858	0.0858	0.0858	0.0858	3.9393	3.1567	2.4875	0.3725	2.1123	3.0921	2.0209	2.2926
1468	palmitoyl ethanolamide	Lipid	Endocannabinoid	38165	LC/MS Neg	1489	6300	298.275	544-31-0	4671	4509	C16512	HMDB02100	2.284	2.228	2.4845	1.2563	1.7154	1.6967	1.3499	2.1632	0.2626	0.4852	0.2731	0.4183	0.4733	0.2046	0.5161	0.2887	0.7437	0.5738	0.3963	0.7144	0.3263	0.3872	0.2672	0.2604	24.6264	6.2375	10.3413	32.3682	5.53	10.8419	7.1119	8.7848
1901	palmitoyl sphingomyelin (d18:1/16:0)	Lipid	Sphingolipid Metabolism	37506	LC/MS Pos Late	100002107	2168	703.575	6254-89-3	9939941	8115562			3.4121	1.9867	2.7429	2.6216	4.0271	2.999	1.361	3.199	0.4853	1.4789	0.2326	0.4409	0.3675	0.1594	0.639	0.1001	0.2219	0.0183	0.0166	0.0196	0.0435	0.093	0.0108	0.0126	5.3781	4.4908	2.9439	0.5135	3.0449	6.345	2.8628	3.9864
1879	palmitoyl-arachidonoyl-glycerol (16:0/20:4) [1]*	Lipid	Diacylglycerol	54957	LC/MS Pos Late	100010924	2916	634.541						4.0779	0.3924	1.015	0.6703	0.3924	0.3924	0.3924	1.001	0.4787	2.1961	0.4532	0.4006	0.3924	0.3924	0.736	0.3924	0.3924	0.3924	0.3924	0.3924	0.3924	0.3924	0.3924	0.3924	2.0857	1.3808	0.8447	0.5551	1.3304	1.3222	0.999	1.3984
1880	palmitoyl-arachidonoyl-glycerol (16:0/20:4) [2]*	Lipid	Diacylglycerol	54958	LC/MS Pos Late	100010925	3015	634.541						10.0772	1.2571	4.2043	4.0052	2.3374	1.3673	0.9916	7.1366	0.3415	0.4518	0.0296	0.0714	0.0296	0.0296	0.2576	0.0296	0.0296	0.0296	0.0296	0.0296	0.0296	0.0296	0.0296	0.0296	0.9885	0.9565	0.7412	0.0296	1.1016	0.6797	1.017	1.0084
1878	palmitoyl-dihomo-linolenoyl-glycerol (16:0/20:3n3 or 6) [2]*	Lipid	Diacylglycerol	54941	LC/MS Pos Late	100010915	3265	636.556						6.7779	1.6742	2.1072	1.6963	1.0052	0.9966	0.3088	2.4287	0.575	0.1396	0.1396	0.1396	0.1396	0.1396	0.1396	0.1396	0.1396	0.1396	0.1396	0.1396	0.1396	0.1396	0.1396	0.1396	0.9132	1.7928	0.4685	0.1396	1.0034	0.6915	0.6163	0.1396
1889	palmitoyl-linoleoyl-glycerol (16:0/18:2) [2]*	Lipid	Diacylglycerol	52634	LC/MS Pos Late	100009055	3197	610.541						9.5684	1.7513	2.7088	3.4231	2.0939	1.3214	0.7423	3.8783	0.8698	1	0.1816	0.1032	0.9172	0.3711	1.0542	0.0775	0.1269	0.1786	0.0934	0.0837	0.0621	0.2526	0.0621	0.1322	4.3817	4.3088	1.3627	0.3785	6.176	1.9707	1.5764	4.703
1882	palmitoyl-oleoyl-glycerol (16:0/18:1) [1]*	Lipid	Diacylglycerol	54943	LC/MS Pos Late	100010916	3562	612.556						1.0196	0.0974	0.0974	0.0974	0.0974	0.0974	0.0974	0.0974	0.9804	3.4289	0.4478	1.1447	1.8104	1.2604	1.554	0.0974	0.6672	0.0974	0.0974	0.0974	0.0974	0.0974	0.0974	0.0974	2.2129	0.969	0.3898	0.5862	2.355	0.5211	0.1834	1.4882
1883	palmitoyl-oleoyl-glycerol (16:0/18:1) [2]*	Lipid	Diacylglycerol	54942	LC/MS Pos Late	100010917	3695	612.556						6.9331	1.3421	2.5778	2.6522	2.1561	1.0175	0.9096	3.6057	1.6674	1.9877	0.521	0.6238	1.5667	0.7315	1.9085	0.4506	1.2427	0.6809	0.282	0.3482	0.2618	0.4419	0.3566	0.1142	2.3181	2.344	0.8791	0.7324	3.1809	0.9825	0.8478	2.231
1886	palmitoyl-palmitoyl-glycerol (16:0/16:0) [1]*	Lipid	Diacylglycerol	54991	LC/MS Pos Late	100010947	3568	586.541						0.1669	0.1669	0.1669	0.1669	0.1669	0.1669	0.1669	0.1669	0.1669	1.5133	0.1669	0.1669	1.2684	0.1669	0.4669	0.1669	1.6078	0.676	0.1669	0.1669	0.1669	0.1669	0.1669	0.1669	1.844	0.1669	0.1669	0.3523	1.7661	0.2939	0.1669	1
1887	palmitoyl-palmitoyl-glycerol (16:0/16:0) [2]*	Lipid	Diacylglycerol	54990	LC/MS Pos Late	100010948	3734	586.541						1.4289	0.4571	0.5447	1	0.8096	0.1614	0.1614	0.46	1.6357	2.3286	0.1614	0.5114	1.1226	0.2601	0.8479	0.1614	2.0912	1.0786	0.1614	0.1614	0.1614	0.1614	0.1614	0.1614	2.582	1.6795	0.8394	0.1614	3.2354	0.7521	0.1614	1.8611
1310	palmitoylcarnitine	Lipid	Fatty Acid Metabolism(Acyl Carnitine)	44681	LC/MS Pos Late	100000776	1425	400.342	6865-14-1	461	448	C02990	HMDB00222	2.6766	0.7964	2.5926	2.0898	1.5223	2.9132	0.961	1.5171	0.3639	1.039	0.1722	0.2477	0.1816	0.1455	0.5929	0.0677	0.223	0.0714	0.0412	0.075	0.0655	0.0893	0.0412	0.0412	7.2595	4.2874	2.4233	4.3362	2.2545	8.1351	1.5389	2.9773
2215	palmitoylcholine	Lipid	Fatty Acid Metabolism (Acyl Choline)	52944	LC/MS Pos Late	100009233	1482	342.337		151731	133731			0.2585	0.2585	0.7292	0.2585	0.2585	0.2585	0.2585	1.0918	1	8.5808	2.9167	1.0008	0.2585	0.2585	0.7464	0.2585	0.2585	0.2585	0.2585	0.2585	0.2585	0.2585	0.2585	0.2585	1.1927	0.3487	0.2585	3.4471	0.2585	0.7665	0.2585	0.887
2903	pantothenate	Cofactors and Vitamins	Pantothenate and CoA Metabolism	1508	LC/MS Neg	1024	1498.7	218.103	137-08-6	6613	6361	C00864	HMDB00210	1.4446	0.5699	1.1552	0.9632	3.8404	1.0319	0.9803	0.6285	1.079	1.0197	0.857	1.6713	0.7995	1.0843	1.0754	0.6005	0.1547	0.282	0.0545	1.2708	0.1823	0.7116	0.1078	0.2039	2.9192	1.8187	0.663	6.7135	1.1374	1.6406	2.0973	0.8607
3050	paraxanthine	Xenobiotics	Xanthine Metabolism	18254	LC/MS Pos Early	100000453	1810	181.072	611-59-6	4687	4525	C13747	HMDB01860	2.1977	0.5272	0.3666	0.0599	0.8191	1.3985	0.1256	1.4047	2.6553	12.0113	2.3323	0.2781	15.4907	5.2343	0.7893	21.5572	0.2403	0.7334	0.1032	0.0599	0.2454	1.1736	0.0599	0.2372	13.9793	1.9908	0.7272	0.1568	3.3998	3.5367	0.8264	4.4404
1068	pelargonate (9:0)	Lipid	Medium Chain Fatty Acid	12035	LC/MS Neg	437	4798	157.123	112-05-0	8158	4574394	C01601	HMDB00847	0.9709	1	1.0007	0.6024	1.3477	0.8246	0.5201	1.3437	0.6864	0.9785	1.2054	0.3442	0.5616	0.619	0.5428	0.8946	0.7115	0.3442	0.3442	0.3442	0.3442	1.1674	0.3442	0.3619	5.7506	3.7934	2.2387	3.5025	3.0528	4.1021	5.4637	3.0734
1077	pentadecanoate (15:0)	Lipid	Long Chain Fatty Acid	1361	LC/MS Neg	980	5521	241.217	1002-84-2;10002-84-2	13849	13249	C16537	HMDB00826	0.9882	0.6834	1.0118	0.4994	0.669	0.7409	0.4915	0.7305	1.0166	1.2528	0.7556	0.9411	0.9707	0.8637	1.023	0.5891	1.6529	2.4379	0.8783	2.0442	0.617	1.0666	0.6882	0.7745	64.0717	6.2234	22.419	103.418	7.8361	29.1484	11.6077	27.4617
117	phenethylamine	Amino Acid	Phenylalanine and Tyrosine Metabolism	12142	LC/MS Pos Early	1207	3065	122.096	64-04-0	1001	13856352	C05332	HMDB02017	0.0548	0.0548	0.0548	0.0548	0.0548	0.0548	0.0548	0.0548	0.0548	0.0548	0.0548	0.0548	0.0548	0.0548	0.0548	0.0548	0.0548	2.67	0.4655	2.1787	0.0548	0.0548	0.0548	0.0548	13.74	0.0548	1	19.0624	0.1585	5.6578	0.3918	0.4845
140	phenol sulfate	Amino Acid	Phenylalanine and Tyrosine Metabolism	32553	LC/MS Neg	100001510	2156	172.991	937-34-8	74426	67018	C02180	HMDB60015	0.7789	0.3262	0.4835	0.2232	1.0368	0.7019	0.2952	0.6519	1.1555	1.2077	1.1115	1.8007	3.0194	1.4914	1.8421	1.663	0.2337	0.2014	0.1173	0.0748	0.2714	0.9632	0.0975	0.1752	3.5044	2.1712	1.7082	0.5678	2.818	4.1136	3.1468	3.6609
118	phenylacetate	Amino Acid	Phenylalanine and Tyrosine Metabolism	15958	LC/MS Neg	100000011	2150	135.045	103-82-2	999	10181341	C07086	HMDB00209	0.1136	0.1136	0.1136	0.1136	0.1136	0.1136	0.1136	0.1136	4.8509	1.9338	0.3994	2.5557	0.5648	1.3989	3.3538	1	0.1136	0.1136	0.1136	0.1136	0.1136	0.1136	0.1136	0.1136	0.1771	0.1136	0.1136	0.1136	0.1136	0.1136	0.1136	0.2438
122	phenylacetylglutamine	Amino Acid	Phenylalanine and Tyrosine Metabolism	35126	LC/MS Pos Early	100001417	2145	265.118	28047-15-6	92258	270643	C04148	HMDB06344	2.8339	0.8501	1.4461	1.3678	3.8783	0.7641	0.5711	2.3136	1.1499	0.7053	0.643	0.7669	0.1586	0.0923	0.0923	0.0923	0.5192	0.3136	0.0923	0.0948	0.3146	0.5665	0.1153	0.0923	10.8267	7.102	2.4787	2.965	3.2475	3.4	6.1773	1.8544
109	phenylalanine	Amino Acid	Phenylalanine and Tyrosine Metabolism	64	LC/MS Pos Early	460	2878	166.086	63-91-2	6140	5910	C00079	HMDB00159	0.9595	0.6977	0.7177	0.4557	0.7475	0.6732	0.345	0.9766	2.1754	1.5287	1.4686	1.4832	1.0234	0.7418	1.9166	0.3275	0.868	0.8959	0.3378	1.1475	0.3401	1.333	0.2817	0.2867	7.2536	4.4798	2.7193	4.9223	4.2529	3.483	6.3941	4.269
686	phenylalanylalanine	Peptide	Dipeptide	41374	LC/MS Pos Early	100003589	2909	237.123	3918-87-4	6993123;5488196	4589716			0.7178	1.0754	0.9625	2.3568	1.1812	1.609	0.3458	1.095	0.0733	0.0733	0.0733	0.1221	0.5404	0.0733	0.637	0.0733	0.0733	0.0733	0.0733	0.1348	0.0733	0.2352	0.0733	0.0733	3.9355	1.2491	0.3717	1.2014	1.7438	2.1546	1.0375	0.3558
690	phenylalanylglycine	Peptide	Dipeptide	41370	LC/MS Pos Early	100003588	2898	223.108	721-90-4	98207	88678			0.4822	1.3747	0.8333	1.0312	1.1975	0.8453	0.5172	1.4764	0.9721	0.1626	0.2036	0.5387	1	0.2531	3.1717	0.1626	0.1972	0.2194	0.1626	0.4073	0.1626	0.6877	0.1626	0.1626	9.452	5.9676	3.3151	3.3806	4.787	5.3791	7.5747	1.8395
114	phenyllactate (PLA)	Amino Acid	Phenylalanine and Tyrosine Metabolism	22130	LC/MS Polar	100000774	908	165.056	828-01-3	3848	3715	C05607	HMDB00779	0.1466	0.0554	0.0486	0.0368	0.0235	0.0424	0.1289	0.0272	0.9592	1.1759	2.4834	2.6542	3.178	1.0408	1.85	0.6013	0.131	2.4931	0.101	1.4583	0.1075	1.4574	0.1934	1.1205	13.014	1.258	0.4137	7.1619	0.7954	2.1684	4.5463	24.1749
113	phenylpyruvate	Amino Acid	Phenylalanine and Tyrosine Metabolism	566	LC/MS Neg	241	2517.6	163.04	156-06-9	997	972	C00166	HMDB00205	0.1753	0.1753	0.1753	0.1753	0.1753	0.1753	0.1753	0.1753	1.7117	0.9452	0.6049	3.8505	1	2.4386	5.4172	9.1962	0.1753	0.7943	0.1753	0.1753	0.1753	0.5047	0.1753	0.1753	0.688	0.1753	0.1753	0.2447	0.1753	0.1753	1.3919	1.55
1063	phosphate	Energy	Oxidative Phosphorylation	42109	LC/MS Pos Early	461	576	98.9842	7664-38-2	1061	1032	C00009	HMDB01429	1.0331	0.7471	0.8801	0.4914	0.7127	0.6433	1.0044	0.9956	0.5236	1.6048	3.0629	2.3632	4.7597	2.0471	3.8176	4.8467	0.3325	0.2129	0.1844	0.0888	0.1192	0.1356	0.1099	0.0864	2.8139	2.8499	2.0132	0.438	1.9594	2.4737	2.6862	1.5889
1517	phosphoethanolamine	Lipid	Phospholipid Metabolism	1600	LC/MS Neg	1026	638	140.012	1071-23-4	1015	990	C00346	HMDB00224	6.9606	3.4892	8.0793	4.6775	4.8504	4.3855	3.1121	9.301	0.2524	0.2247	1.1241	0.8759	0.2998	0.3751	0.4067	1.831	0.1305	0.1002	0.1936	0.0465	0.0737	0.0727	0.1425	0.1475	2.1047	2.491	3.4692	0.293	1.9879	0.8244	2.8696	3.0493
1899	phytosphingosine	Lipid	Sphingolipid Metabolism	1510	LC/MS Pos Late	469	1367	318.3	554-62-1	122121	21238683	C12144	HMDB04610	2.1789	1	5.1197	4.1484	1.9571	3.121	0.9972	5.609	0.3645	1.4569	0.1599	0.2534	0.053	0.0278	0.5527	0.0278	0.4225	0.4705	0.0397	0.2155	0.0677	0.0575	0.0436	0.0457	10.1126	3.2663	2.6486	9.3604	5.2543	2.3807	6.7864	2.0864
1206	pimelate (heptanedioate)	Lipid	Fatty Acid, Dicarboxylate	15704	LC/MS Polar	100000101	2745	159.066	111-16-0	385	376	C02656	HMDB00857	0.6699	0.3528	0.3528	0.4577	1	0.3528	0.6094	0.5732	0.3528	0.3528	0.5116	0.3528	0.6777	0.3528	0.4908	0.3528	0.3528	1.055	0.3528	1.2767	0.5238	1.0178	0.3528	0.3528	2.8522	2.3594	0.9497	13.2593	1.1507	2.7068	2.6039	1.25
99	pipecolate	Amino Acid	Lysine Metabolism	1444	LC/MS Pos Early	1025	2200	130.086	4043-87-2	849	826	C00408	HMDB00070	1.4991	0.9679	0.6357	0.4436	0.8904	1.6939	0.6222	1.8416	0.4327	5.7924	0.5591	0.2439	1.2369	0.7456	1.7633	2.9241	0.2441	0.4326	0.2163	3.5436	0.2163	0.5405	0.2163	0.6899	6.3474	3.032	0.9674	15.0329	1.0321	2.5396	5.3141	2.9938
3336	piperine	Xenobiotics	Food Component/Plant	33935	LC/MS Pos Late	100001267	1168	286.144	94-62-2	638024	553590	C03882	HMDB29377	0.3679	6.4882	1.5643	0.3016	0.0699	0.0699	0.5581	1.2512	8.5861	0.3032	4.143	0.3911	0.0699	0.0699	0.9501	0.0699	0.1865	0.0699	0.0699	0.0699	0.0699	0.0699	0.0699	0.0699	1.0499	3.1333	0.8909	3.0836	0.0699	0.2515	3.1494	1.2236
2026	pregn steroid monosulfate*	Lipid	Steroid	32619	LC/MS Neg	100002067	5000	397.205	1247-64-9		13465233			1.1995	0.0986	0.0986	0.0986	0.0986	0.0986	0.0986	0.0986	0.0986	0.0986	0.0986	0.0986	0.0986	0.0986	0.0986	0.0986	0.0986	0.0986	0.0986	0.0986	0.0986	0.0986	0.0986	0.0986	4.2359	0.4283	0.0986	0.0986	0.0986	1.018	0.982	0.0986
2025	pregnen-diol disulfate*	Lipid	Steroid	32562	LC/MS Neg	100001993	3868	238.077						10.4283	0.2273	0.7229	0.6733	1.8698	1.679	0.3621	0.4121	0.2273	0.2273	0.2273	0.2273	0.2273	0.2273	0.3214	0.2273	0.2273	0.2273	0.2273	0.2273	0.2273	0.2273	0.2273	0.2273	39.8655	1	0.34	0.5024	1.9046	4.86	6.534	1.414
369	proline	Amino Acid	Urea cycle; Arginine and Proline Metabolism	1898	LC/MS Pos Early	480	1603	116.071	147-85-3	145742	128566	C00148	HMDB00162	0.8782	0.6224	0.7232	0.6299	0.6607	1.0059	0.6519	0.7411	1.638	1.5166	1.3009	1.3063	1.7035	1.4875	2.4486	0.4846	0.4825	0.851	0.3285	0.8767	0.2928	0.9941	0.3565	0.3699	4.6193	2.2715	1.4792	3.2576	1.6762	2.7833	3.4994	2.5496
708	prolylglycine	Peptide	Dipeptide	40703	LC/MS Pos Early	100003674	2136	173.092	2578-57-6	7408076;6426709	4932143			0.1339	0.1339	0.1339	0.1339	0.1339	0.1339	0.1339	0.1339	0.5349	0.4529	0.6344	0.4045	1.1454	0.375	2.6056	0.3166	0.1339	0.614	0.1339	0.8546	0.1339	0.4877	0.1339	0.1339	3.6037	1.7419	1.6818	5.3425	1.5377	1.5478	5.23	2.1443
1282	propionylcarnitine	Lipid	Fatty Acid Metabolism (also BCAA Metabolism)	32452	LC/MS Pos Early	100001162	2590	218.139	17298-37-2	107738	96904	C03017	HMDB00824	1.0714	1.0899	3.0909	1.3042	1.3814	1.0873	1	2.1612	1.2903	0.424	0.6191	0.3776	0.0925	0.2694	0.3197	0.2038	0.0986	0.0454	0.1149	0.0673	0.0751	0.3538	0.0732	0.0454	5.5638	3.3331	4.5719	0.5698	4.9161	2.3825	22.6459	1.727
3045	propyl 4-hydroxybenzoate	Xenobiotics	Benzoate Metabolism	48480	LC/MS Neg	100006205	4794	179.071	94-13-3	7175	6907	D02459,D01422	HMDB32574	1.1368	0.8632	0.2822	0.2153	0.4054	17.6381	46.2198	8.625	0.0499	0.113	0.0499	0.0499	0.0499	0.0499	0.0499	0.1058	0.0499	0.2345	0.0499	0.0499	0.1053	0.0499	0.0499	0.1344	20.135	19.5232	0.1156	34.8792	21.2235	14.2316	6.7614	16.2752
2826	pseudouridine	Nucleotide	Pyrimidine Metabolism, Uracil containing	33442	LC/MS Neg	821	1100	243.062	1445-07-4	15047	21403010	C02067	HMDB00767	1.18	0.7274	1.1284	1.0283	1.6472	1.4242	0.4778	0.8074	1.8805	1.0073	0.9927	1.1823	0.3403	0.4889	0.7975	0.2557	0.1913	0.2145	0.1323	0.2537	0.1906	0.6141	0.0544	0.0392	6.0074	2.5754	2.2323	1.9234	2.6934	6.2325	3.6896	2.9058
405	putrescine	Amino Acid	Polyamine Metabolism	1408	LC/MS Pos Early	49	3027	89.1073	110-60-1	1045	13837702	C00134	HMDB01414	0.8914	0.711	0.5053	0.2207	0.3721	0.4326	1.0436	0.5122	11.1533	3.4212	8.0598	3.7113	3.1948	2.2192	10.7285	1	0.0429	0.3765	0.2628	1.8358	0.0429	1.3598	0.1491	0.2099	1.8058	0.9636	0.7013	9.7782	1.6776	1.224	2.1555	0.4658
2982	pyridoxal	Cofactors and Vitamins	Vitamin B6 Metabolism	1651	LC/MS Pos Early	491	2343	168.066	65-22-5	1050	1021	C00250	HMDB01545	1.4611	0.6843	1.0799	1.353	1.1259	0.8758	0.5024	1	1.7609	1.2157	0.4257	0.5417	0.9505	0.5731	1.1341	0.2491	0.1816	0.1816	0.1816	0.1816	0.1816	0.8445	0.1816	0.1816	2.9315	1.4445	0.6823	0.9294	2.0667	2.0444	2.137	0.1816
53	pyroglutamine*	Amino Acid	Glutamate Metabolism	46225	LC/MS Pos Early	100001540	1900	129.066	2353-44-8	134508	118562			1.2778	0.9805	2.2241	1.0195	1.7547	3.069	1.332	0.8839	0.5931	0.3046	0.9407	0.7181	0.422	1.1214	0.879	0.2626	0.356	0.3141	0.3086	0.2121	0.2054	1.331	0.2719	0.1238	2.1012	1.9942	2.5857	1.3416	1.5781	4.2268	4.0188	1.5328
869	pyruvate	Carbohydrate	Glycolysis, Gluconeogenesis, and Pyruvate Metabolism	48990	LC/MS Polar	823	1083	87.0088	127-17-3	1060	96901	C00022	HMDB00243	0.3649	0.7117	1	0.1722	0.2352	0.3466	0.1122	0.1633	1.4602	1.3407	1.7215	4.357	2.8837	2.4266	3.4627	2.1554	0.2189	0.5855	0.1122	0.1885	0.1386	1.9484	0.3304	0.3234	3.3317	0.8608	0.7657	1.136	1.0801	8.8845	2.6156	6.7074
3346	quinate	Xenobiotics	Food Component/Plant	18335	LC/MS Polar	100000442	2432.9	191.056	77-95-2	6508	10246715	C00296	HMDB03072	0.9869	0.554	0.4509	0.4611	4.3807	0.6178	2.2505	0.9815	1.1312	7.3987	0.6864	0.2466	2.0031	0.5895	0.1118	1.651	0.1815	5.9125	0.1173	0.1176	1.0131	1.2281	0.1042	0.5544	33.9698	1.3139	0.6111	1.5339	3.1504	5.6431	2.7466	2.4287
2874	quinolinate	Cofactors and Vitamins	Nicotinate and Nicotinamide Metabolism	1899	LC/MS Pos Early	182	845	168.029	89-00-9	1066	1037	C03722	HMDB00232	1.807	0.4809	0.6687	0.4707	1.3155	1.9624	0.312	0.8148	2.382	0.6713	0.7394	0.2555	0.2555	0.2555	0.3408	0.2555	0.2555	0.2555	0.2555	0.2555	0.2555	0.5478	0.2555	0.2555	6.6642	1.4688	1	0.2555	3.808	1.5324	3.8621	1.0713
2973	retinol (Vitamin A)	Cofactors and Vitamins	Vitamin A Metabolism	1806	LC/MS Pos Late	498	1636	269.226	68-26-8	445354	393012	C00473	HMDB00305	0.6042	0.294	0.5897	0.294	0.294	0.294	0.294	0.294	1.8281	1	1.566	0.294	0.294	0.294	0.294	0.294	0.294	0.294	0.294	0.294	0.294	0.294	0.294	0.294	2.5487	0.8541	0.294	0.294	0.294	2.5761	1.0357	0.6018
888	ribitol	Carbohydrate	Pentose Metabolism	15772	LC/MS Polar	100000406	1789.6	151.061	488-81-3	6912	10254628	C00474	HMDB00508	0.4102	0.2951	0.2951	0.2951	0.2951	0.2951	0.2951	0.2951	0.9496	0.5476	0.5879	0.2951	0.3455	0.2951	0.2951	0.2951	0.2951	0.2951	0.2951	13.1551	0.2951	0.2951	0.2951	0.2951	2.1714	0.7437	0.2951	82.0927	1.3011	1.9638	2.3359	1.0504
889	ribonate	Carbohydrate	Pentose Metabolism	27731	LC/MS Polar	100001007	2425	165.04	5336-08-03	5460677	4574162	C01685	HMDB00867	1.1662	0.4816	1.7091	0.265	0.3728	0.4529	0.253	0.9368	0.8525	0.9687	1.2991	1.0313	0.8077	1.0386	0.0812	0.9555	0.2067	0.2784	0.0812	0.2697	0.0812	1.1125	0.0812	0.0812	9.2071	5.7515	1.1848	4.3819	4.733	5.764	11.2721	3.613
887	ribose	Carbohydrate	Pentose Metabolism	1471	LC/MS Polar	914	1508.2	195.051	50-69-1	5779	4470639	C00121	HMDB00283	2.1568	0.4188	0.8273	0.7288	1.0748	1.1164	0.4558	1.5002	4.3289	2.3994	1.1011	0.6784	0.2006	0.2499	1	0.0696	0.0959	0.1018	0.0591	0.098	0.0591	0.5783	0.0591	0.0591	3.2859	1.391	0.5375	1.2241	2.2246	4.6096	1.7773	1.4481
58	S-1-pyrroline-5-carboxylate	Amino Acid	Glutamate Metabolism	42370	LC/MS Pos Early	35	1528	114.055	2906-39-0	1196	10140206	C04322	HMDB01301	0.2281	0.2281	0.2281	0.2281	0.5205	0.4686	0.2281	0.4809	0.6284	1.1815	2.005	1.9699	1.0926	1.3662	0.841	0.6543	0.373	0.3513	0.2281	0.9074	0.2281	0.7118	0.2281	0.2281	3.1914	1.2492	0.7838	2.3394	1.6342	2.5527	4.3555	2.5717
336	S-adenosylhomocysteine (SAH)	Amino Acid	Methionine, Cysteine, SAM and Taurine Metabolism	42382	LC/MS Neg	197	1832.4	383.114	979-92-0	439155	16788012	C00021	HMDB00939	1.0062	0.2862	1.0983	0.4754	0.9938	0.7511	0.0742	0.9564	0.0742	0.0742	0.0742	0.0742	0.0742	0.0742	0.0742	0.0742	0.0742	0.0742	0.0742	0.0742	0.0742	0.0742	0.0742	0.0742	1.7183	1.4039	1.3674	0.4867	1.2843	1.0445	2.27	0.5161
348	S-methylcysteine	Amino Acid	Methionine, Cysteine, SAM and Taurine Metabolism	39592	LC/MS Pos Early	100002749	1955	119.016	1187-84-4	24417	22826		HMDB02108	2.0986	2.1975	0.6399	0.5761	2.7558	4.2328	2.0437	3.319	0.1484	0.1484	0.1484	0.2388	0.1484	0.1972	0.4343	0.1484	0.1484	0.1484	0.1484	0.1484	0.1484	0.1484	0.1484	0.1484	3.2073	2.6222	0.3686	0.1614	0.8666	1.6715	0.3057	1.1334
3351	saccharin	Xenobiotics	Food Component/Plant	21151	LC/MS Neg	100000870	1999.7	181.992	81-07-2	5143	4959	D01085	HMDB29723	24.3021	11.2722	4.0798	3.9451	1.1711	16.0592	71.4861	1	0.4494	0.2814	0.494	0.0438	0.0438	0.0994	0.5953	0.0438	0.0438	0.7904	0.0438	0.0438	0.0438	1.276	0.0438	0.0438	2.4377	0.6316	0.1387	0.0438	0.0869	3.2763	0.0438	0.0438
3700	salicylate	Xenobiotics	Drug	1515	LC/MS Polar	501	802	137.024	69-72-7	338	331	C00805	HMDB01895	0.7101	0.9536	0.4386	0.436	0.9875	0.265	0.4486	0.265	1.1056	0.9128	1.7694	0.827	0.8885	1.038	1.0125	0.5875	0.3811	2.4911	0.265	0.3975	0.265	3.068	0.265	0.433	9.7074	3.1316	2.4234	3.3939	3.6807	5.8204	4.3501	3.9181
4	sarcosine	Amino Acid	Glycine, Serine and Threonine Metabolism	1516	LC/MS Pos Early	1023	1280	90.055	107-97-1	1088	1057	C00213	HMDB00271	1.5173	0.5761	0.8897	0.6329	0.5478	0.5081	0.8211	1.3313	2.4523	1.447	3.367	3.2748	2.7886	1.0785	4.0701	0.8289	0.3313	0.3313	0.3313	0.3313	0.3313	0.3313	0.3313	0.3313	0.8955	1.0824	0.3313	1	0.4095	0.3907	1.859	0.3313
1212	sebacate (decanedioate)	Lipid	Fatty Acid, Dicarboxylate	32398	LC/MS Neg	100001211	1788	201.113	111-20-6	5192	5004	C08277	HMDB00792	1.4178	1.486	2.0719	1.3921	1.3052	1.2392	1.2781	1.3074	0.0994	0.0994	0.0994	0.0994	0.2041	0.105	0.0994	0.1966	0.0994	0.1609	0.0994	0.2681	0.1314	0.2068	0.0994	0.0994	1.0186	0.9106	0.8874	2.3224	0.8779	1.0652	1.0589	0.9814
913	sedoheptulose	Carbohydrate	Pentose Metabolism	53237	LC/MS Polar	100002619	2255	209.067	3019-74-7	5459879	4573620		HMDB03219	0.4448	0.2613	0.2683	0.2613	0.4122	0.2613	0.2613	0.3827	2.2821	1.1691	0.5408	0.8309	0.2613	0.4775	0.5105	0.2613	0.2613	0.2613	0.2613	0.2613	0.2613	1.1846	0.2613	0.2613	4.0658	2.0391	0.6905	1.491	3.1348	6.8642	2.6998	2.1971
881	sedoheptulose-7-phosphate	Carbohydrate	Pentose Phosphate Pathway	35649	LC/MS Neg	100001628	599.6	289.033	2646-35-7	616	596	C05382	HMDB01068	1.1198	0.6366	1.053	0.4004	0.6424	0.7697	0.7763	1.4484	0.1013	0.1013	1.0684	0.947	0.458	0.2768	0.3982	0.1013	0.1013	0.1013	0.1013	0.1013	0.1013	0.1013	0.1013	0.1013	8.1726	5.316	4.4312	0.6051	9.8434	3.5108	7.4574	3.422
9	serine	Amino Acid	Glycine, Serine and Threonine Metabolism	1648	LC/MS Pos Early	503	1239	106.05	56-45-1	5951	5736	C00065	HMDB00187	0.9231	0.4896	0.5157	0.3771	0.665	0.5882	0.3786	0.8029	1.1211	1.0769	0.8342	0.8118	0.4392	0.5012	0.8388	0.2948	1.9649	2.4324	1.287	3.7278	0.7893	2.8652	0.8452	1.2756	12.1694	7.6745	4.9241	12.2448	6.2679	5.1273	10.7209	8.6497
408	spermidine	Amino Acid	Polyamine Metabolism	485	LC/MS Pos Early	50	3355	146.165	124-20-9	1102	1071	C00315	HMDB01257	3.721	2.8282	1.9668	0.7171	1.9817	1.5111	1.0088	1.6071	1.6514	0.3694	0.4601	0.9912	0.3819	0.5907	2.3459	0.1133	0.0736	0.1225	0.0663	0.3852	0.1204	0.2878	0.0295	0.0357	4.3016	2.8792	2.7594	1.9932	4.5939	1.757	3.2199	0.7808
406	spermine	Amino Acid	Polyamine Metabolism	603	LC/MS Pos Late	507	758	203.223	71-44-3	1103	1072	C00750	HMDB01256	3.7475	2.8319	0.6453	0.358	1.1458	0.6371	0.6054	1	1.0567	0.2863	0.4495	0.6854	0.2998	0.1651	0.7625	0.1651	0.2172	0.1651	0.1651	0.1651	0.1651	0.799	0.1651	0.1651	23.2708	27.9657	18.6647	1.5234	39.8033	34.652	42.101	8.1746
1898	sphinganine	Lipid	Sphingolipid Metabolism	17769	LC/MS Pos Late	313	1413	302.305	3102-56-5	3126	3014	C00836	HMDB00269	0.9673	0.3319	1.4941	1.0327	1.5925	0.9442	0.4281	2.0473	0.9589	3.3109	0.3149	0.8745	0.471	0.2894	1.724	0.1211	1.4881	1.1863	0.0579	0.5258	0.1068	0.3603	0.1672	0.0994	23.8887	8.3311	6.0323	43.6818	7.9049	8.5905	12.4234	7.343
1917	sphingomyelin (d18:1/14:0, d16:1/16:0)*	Lipid	Sphingolipid Metabolism	42463	LC/MS Pos Late	100004328	1998	675.544		11433862	9608732			1.1209	0.6383	1	0.6822	1.6478	1.2506	0.3656	1.2257	0.1586	0.5638	0.0446	0.1427	0.2102	0.0446	0.2668	0.0446	0.1268	0.0446	0.0446	0.0446	0.0446	0.0446	0.0446	0.0446	5.336	4.34	2.2042	0.3508	2.5265	8.0092	3.5489	2.8679
1926	sphingomyelin (d18:1/15:0, d16:1/17:0)*	Lipid	Sphingolipid Metabolism	52433	LC/MS Pos Late	100006314	2082	689.559	121999-58-4		28532779			1.069	0.8468	1.1036	1	1.6346	0.8902	0.4175	1.2995	0.1937	0.5155	0.0526	0.0961	0.1616	0.0526	0.2656	0.0526	0.1056	0.0526	0.0526	0.0526	0.0526	0.0526	0.0526	0.0526	2.8624	3.1872	1.7307	0.3273	1.958	4.2678	2.0705	2.074
1931	sphingomyelin (d18:1/17:0, d17:1/18:0, d19:1/16:0)	Lipid	Sphingolipid Metabolism	52615	LC/MS Pos Late	100008920	2312	717.591	121999-64-2					1.7429	0.8269	1.2969	1.4821	2.1467	0.9096	0.7113	2.0233	0.0873	0.3687	0.0873	0.0873	0.0873	0.0873	0.1769	0.0873	0.0873	0.0873	0.0873	0.0873	0.0873	0.0873	0.0873	0.0873	1.407	0.9929	0.8489	0.0873	1.0071	1.3355	0.9477	1.0165
1903	sphingomyelin (d18:1/18:1, d18:2/18:0)	Lipid	Sphingolipid Metabolism	37529	LC/MS Pos Late	100002106	2167	729.591	108392-10-5	6443882	4947837			0.7968	0.7384	0.6806	0.9205	1.7134	1.1296	0.3738	0.8174	0.2871	0.2871	0.2871	0.2871	0.2871	0.2871	0.2871	0.2871	0.2871	0.2871	0.2871	0.2871	0.2871	0.2871	0.2871	0.2871	2.6282	2.0093	0.912	0.2871	1.0795	5.1707	1.2192	2.7062
1924	sphingomyelin (d18:1/20:0, d16:1/22:0)*	Lipid	Sphingolipid Metabolism	48490	LC/MS Pos Late	100006290	2685	759.638			23113477			2.903	1.0951	1.2599	2.831	2.8953	1.3432	1.1526	2.3917	0.7566	1.4169	0.3079	0.4453	0.2491	0.1179	0.5162	0.1179	0.1179	0.1179	0.1179	0.1179	0.1179	0.1179	0.1179	0.1179	0.9049	0.4816	0.6674	0.1179	0.4208	1.6733	0.1982	1.1595
1921	sphingomyelin (d18:1/20:1, d18:2/20:0)*	Lipid	Sphingolipid Metabolism	48491	LC/MS Pos Late	100006292	2383	757.622	222403-67-0					1.3905	0.4497	0.6954	1	2.4974	0.8258	0.3791	1.0784	0.3791	0.3791	0.3791	0.3791	0.3791	0.3791	0.3791	0.3791	0.3791	0.3791	0.3791	0.3791	0.3791	0.3791	0.3791	0.3791	1.6945	1.4338	0.5661	0.3791	0.8572	4.0846	0.708	2.8729
1923	sphingomyelin (d18:1/22:1, d18:2/22:0, d16:1/24:1)*	Lipid	Sphingolipid Metabolism	48493	LC/MS Pos Late	100006295	2666	785.653			29368329			1.2386	0.6703	0.9097	0.4257	1.5871	0.5336	0.2494	0.5494	0.2494	0.6363	0.2494	0.2494	0.2494	0.2494	0.2494	0.2494	0.2494	0.2494	0.2494	0.2494	0.2494	0.2494	0.2494	0.2494	3.7042	2.6308	1.6217	0.2494	1.0903	6.608	0.8599	4.0434
1919	sphingomyelin (d18:1/24:1, d18:2/24:0)*	Lipid	Sphingolipid Metabolism	47153	LC/MS Pos Late	100005986	3033	813.684	94359-13-4		24846874			2.0685	1.2929	1.3512	1.4225	2.5771	0.9175	0.5357	1.3831	0.6607	2.3485	0.3036	0.4864	0.3694	0.1831	0.6721	0.1047	0.3046	0.087	0.087	0.087	0.087	0.087	0.087	0.087	2.2219	1.8777	1.5298	0.181	1.0825	2.9933	0.5409	2.0611
1920	sphingomyelin (d18:2/16:0, d18:1/16:1)*	Lipid	Sphingolipid Metabolism	42459	LC/MS Pos Late	100004329	2002	701.559						1.0261	0.6178	0.9739	0.699	1.5636	1.2702	0.3277	0.8792	0.1503	0.5368	0.065	0.065	0.065	0.065	0.2204	0.065	0.065	0.065	0.065	0.065	0.065	0.065	0.065	0.065	5.6778	5.0011	1.8007	0.4129	2.8243	8.8272	4.6675	3.339
1929	sphingomyelin (d18:2/24:1, d18:1/24:2)*	Lipid	Sphingolipid Metabolism	52437	LC/MS Pos Late	100008957	2635	811.669						2.1368	1.0109	1	0.904	3.5165	0.783	0.494	1.7957	0.2166	0.7603	0.0587	0.1002	0.0587	0.0587	0.2218	0.0587	0.0587	0.0587	0.0587	0.0587	0.0587	0.0587	0.0587	0.0587	2.5465	1.9066	1.1632	0.3496	1.0607	3.3292	0.6542	2.166
1907	sphingosine	Lipid	Sphingolipid Metabolism	17747	LC/MS Pos Late	297	1393	300.29	123-78-4	5353955	4510275	C00319	HMDB00252	1.0636	0.5177	2.3928	1.5782	1.374	1.6895	0.4788	4.0321	0.9364	6.0289	0.3974	0.7053	0.1783	0.1154	1.5122	0.0461	0.89	0.5311	0.0505	0.2414	0.0707	0.1839	0.0755	0.0324	12.7111	5.6329	2.7632	16.478	4.9841	5.9464	7.1103	3.6133
3369	stachydrine	Xenobiotics	Food Component/Plant	34384	LC/MS Pos Early	100001296	1440	144.102	4136-37-2	115244	103115	C10172	HMDB04827	1.5905	1.0341	1.1589	0.969	1.6899	2.3577	1.1791	1.2243	0.2384	0.5495	0.2083	0.1736	0.1262	1.031	0.1082	0.2415	0.0501	0.1265	0.0518	0.0565	0.0895	0.8039	0.0605	0.0371	3.118	1.3075	1.4417	1.4162	2.1673	4.4533	2.3871	1.5718
1083	stearate (18:0)	Lipid	Long Chain Fatty Acid	1358	LC/MS Neg	439	5872	283.264	57-11-4	5281	5091	C01530	HMDB00827	1.4213	1.0336	1.3042	0.8829	1.1137	0.9664	0.7864	1.2471	0.7107	1.1287	0.8815	1.3392	0.813	1.067	0.9618	0.6509	0.6666	0.7607	0.7847	0.8064	0.7215	0.5845	0.628	0.6627	3.1685	1.6156	2.681	3.6736	1.8645	2.4958	1.6163	3.8448
1469	stearoyl ethanolamide	Lipid	Endocannabinoid	38625	LC/MS Pos Late	100002254	1787	328.321	111-57-9	27902	25958		HMDB13078	1.6934	1.598	1.4804	1.4379	1.6294	1.5841	1.8956	2.4275	0.1314	0.2205	0.1452	0.255	0.2609	0.173	0.2777	0.1645	0.5621	0.4093	0.1462	0.2519	0.154	0.2336	0.1438	0.162	6.0006	6.7731	5.7638	7.111	3.6674	6.1682	4.7586	3.6316
1902	stearoyl sphingomyelin (d18:1/18:0)	Lipid	Sphingolipid Metabolism	19503	LC/MS Pos Late	1538	2400	731.606	85187-10-6;85187-10-6	6453725	4956085	C00550	HMDB01348	4.4049	1.9945	2.8985	4.766	5.7642	3.1994	2.4344	4.5689	0.6307	0.6357	0.3675	0.5021	0.2434	0.1468	0.5185	0.1104	0.1104	0.1104	0.1104	0.1104	0.1104	0.1104	0.1104	0.1104	1.3376	0.8932	1	0.1104	0.7404	2.0135	0.557	1.4938
1891	stearoyl-linoleoyl-glycerol (18:0/18:2) [2]*	Lipid	Diacylglycerol	54947	LC/MS Pos Late	100010921	3762	638.572						7.5036	1.0796	1.6992	2.171	1.7881	1	0.5355	3.1085	0.3995	0.4647	0.1487	0.1487	0.2436	0.1487	0.3763	0.1487	0.2521	0.1487	0.1487	0.1487	0.1487	0.1487	0.1487	0.1487	1.4506	1.189	0.4662	0.1487	1.4708	0.4657	0.8852	1.4191
1312	stearoylcarnitine	Lipid	Fatty Acid Metabolism(Acyl Carnitine)	34409	LC/MS Pos Late	100001391	1485	428.373	18822-91-8	6426855	21233653		HMDB00848	0.1304	0.7829	2.2208	1.6593	1.5708	3.0429	1.1269	1.3868	0.3134	0.6176	0.2055	0.771	0.6173	0.3462	0.7591	0.2553	0.8731	0.1304	0.1304	0.3217	0.1304	0.2675	0.1304	0.1754	10.1695	6.7095	4.3318	23.4894	3.9389	8.9276	4.8767	4.9268
1208	suberate (octanedioate)	Lipid	Fatty Acid, Dicarboxylate	15730	LC/MS Polar	100000016	2577.6	173.082	505-48-6	10457	10025	C08278	HMDB00893	1.9405	1.079	0.5724	0.8633	1.2573	0.8189	0.6794	1.2574	0.4596	0.4598	0.543	0.3949	0.9056	0.4677	0.9649	1.1355	0.9364	0.8984	0.7225	2.9552	1.0351	2.6238	0.5164	0.8176	5.4281	4.171	1.9297	26.1997	3.0329	6.4263	5.6283	4.2106
1047	succinate	Energy	TCA Cycle	1437	LC/MS Polar	252	3149	117.019	110-15-6	1110	1078	C00042	HMDB00254	0.7835	0.5638	0.5222	0.4088	0.4733	0.3573	0.7476	0.4168	3.3733	3.4649	2.1736	1.8081	0.6751	1.6476	1.221	1.9435	0.1894	0.9248	0.4714	0.9352	0.2919	1.0648	0.5608	0.4601	5.42	1.3048	1.5417	4.8778	1.9321	2.5858	4.4645	4.0908
3931	succinimide	Xenobiotics	Chemical	41888	LC/MS Polar	100003696	2155	116.035	123-56-8	11439	10955	C07273		0.9008	1.0576	1.046	0.5251	0.9595	1.0593	1.1037	0.8281	1	1.0434	1.1532	0.893	1.046	0.7358	3.2112	0.8387	0.5008	0.5008	0.5008	0.5928	0.5008	0.5008	0.5008	0.5008	1.4714	0.8951	0.5008	2.1411	0.5008	0.8046	1.1549	0.5008
1046	succinylcarnitine	Energy	TCA Cycle	37058	LC/MS Pos Early	100001948	2291	262.129						0.8755	0.4096	1	0.5753	0.7178	0.8248	0.238	0.8244	2.122	1.36	2.7354	3.0602	1.2094	1.4792	1.1661	3.984	0.2033	0.2033	0.2033	0.2033	0.2033	0.378	0.2033	0.2033	1.1148	0.8814	0.7114	0.2033	1.7506	1.443	2.6011	0.7034
944	sucrose	Carbohydrate	Disaccharides and Oligosaccharides	1519	LC/MS Neg	935	865	341.109	57-50-1	5988	5768	C00089	HMDB00258	1.094	1.0656	1.1224	1.2345	1.1216	1.0186	1.034	0.9223	0.0123	0.0474	0.0123	0.0215	0.0235	0.0213	0.0149	1.8075	0.1979	0.0849	0.0609	0.0794	0.0373	0.8992	0.0528	0.0525	2.26	4.6461	1.2063	1.592	1	3.1758	1.6705	1.1852
3829	sulfate*	Xenobiotics	Chemical	46960	LC/MS Neg	100002528	616	96.9601	14808-79-8	1118	1086	C00059	HMDB01448	0.4559	0.3544	0.414	0.2593	0.6249	0.4049	0.274	0.3001	3.0064	2.8043	2.3155	2.1263	3.3768	4.1034	1.087	0.9862	0.6793	0.7016	0.5029	0.5995	0.5086	1.0138	0.5683	0.4272	2.9026	2.8451	1.5699	1.1853	2.5611	2.8444	4.6447	2.783
3470	tartronate (hydroxymalonate)	Xenobiotics	Bacterial/Fungal	20693	LC/MS Neg	100000840	610	118.999	80-69-3	45	44	C02287	HMDB35227	2.8027	1.2142	2.6815	0.693	1.9763	1.3506	1.0254	1	0.0695	0.0695	0.2495	0.1729	0.0695	0.0695	0.0695	0.0695	0.0695	0.1098	0.0695	0.0695	0.0695	0.3005	0.0695	0.0695	2.9038	0.6809	0.0695	0.0695	1.3675	0.5432	1.6532	0.8952
356	taurine	Amino Acid	Methionine, Cysteine, SAM and Taurine Metabolism	2125	LC/MS Pos Early	512	660	126.022	107-35-7	1123	1091	C00245	HMDB00251	2.1483	1.6305	2.5025	1.6774	1.7457	1.6934	1.2149	2.721	1.5594	0.5184	0.7851	0.5233	0.2113	0.2602	0.4579	0.2431	0.154	0.0966	0.0955	0.112	0.1443	0.4785	0.0569	0.0337	2.4829	2.3374	2.0772	0.5988	2.3579	2.2815	2.6467	1.354
3051	theobromine	Xenobiotics	Xanthine Metabolism	18392	LC/MS Pos Early	100000445	1600	181.072	83-67-0	5429	5236	C07480	HMDB02825	0.8026	0.2812	0.1107	0.2905	1.019	1.1306	0.2465	0.9173	4.3044	11.3247	1.8983	4.0985	16.1543	10.6948	0.6657	14.1671	0.4777	0.7441	0.053	0.2208	1.0896	3.3914	0.1992	0.6224	2.6122	0.981	0.2159	0.3292	5.4171	4.0491	2.8001	2.8581
3052	theophylline	Xenobiotics	Xanthine Metabolism	18394	LC/MS Pos Early	100000437	1870	181.072	58-55-9	2153	2068	C07130	HMDB01889	0.9459	0.9264	0.3579	0.2013	0.9598	1.0342	0.2013	1.0685	1.0867	8.5803	2.522	0.2013	7.306	4.5318	0.526	19.5843	0.2013	0.9627	0.2013	0.2013	0.5736	0.9658	0.2013	0.4669	3.1716	0.8203	0.2013	0.2013	1.7257	1.1618	0.6455	1.3755
266	thioproline	Amino Acid	Tryptophan Metabolism	53231	LC/MS Pos Early	100009232	1250	134.027	34592-47-4	93176;6973609	84120			1.4315	0.6186	0.9382	0.565	1.0357	1.5135	0.2228	1.2563	0.1031	0.1031	0.1031	0.1031	0.1031	0.1031	0.1031	0.1031	0.1031	0.1031	0.1031	0.1031	0.1031	0.1031	0.1031	0.1031	0.3124	1.6017	0.9643	0.1031	1.2958	0.1031	5.2506	0.1031
2914	threonate	Cofactors and Vitamins	Ascorbate and Aldarate Metabolism	27738	LC/MS Polar	100001022	2384	135.03	70753-61-6	151152	133224	C01620	HMDB00943	2.7008	1.1907	2.7708	1.2612	0.9412	0.8604	0.5689	4.4247	1.4879	1.0588	0.7178	0.7678	0.1552	0.2908	0.3016	0.2934	0.6975	0.3844	0.1072	0.1708	0.3417	1.5898	0.1517	0.0643	8.0257	4.6266	2.2827	1.2284	5.9461	2.9282	12.749	2.2363
14	threonine	Amino Acid	Glycine, Serine and Threonine Metabolism	1284	LC/MS Pos Early	564	1514	120.066	72-19-5	6288	6051	C00188	HMDB00167	1.451	0.805	1.0111	0.7406	0.9889	1.1543	0.5931	1.6581	0.5834	0.362	0.2599	0.4867	0.2651	0.1981	0.5315	0.1253	1.2344	1.8382	0.7324	2.9788	0.5294	2.4471	0.4804	0.7089	15.8072	8.1305	4.9417	13.3251	7.4	6.467	13.2647	8.5795
748	threonylphenylalanine	Peptide	Dipeptide	31530	LC/MS Pos Early	100001125	3077	267.134	16875-27-7	4099799;4099798	3313819			0.5244	1.3955	0.7453	1.1237	0.8391	1	0.4672	1.1999	0.15	0.1325	0.1325	0.5772	2.5776	0.5839	3.1818	2.6678	0.2062	0.1325	0.1325	0.1325	0.1325	0.2361	0.1325	0.1325	2.9223	5.3412	3.0215	0.5489	3.8301	1.8982	3.9318	0.8616
2867	thymidine	Nucleotide	Pyrimidine Metabolism, Thymine containing	2183	LC/MS Neg	872	1963.7	241.083	50-89-5	5789	5585	C00214	HMDB00273	1.0431	0.6555	0.5684	0.996	0.8881	0.9687	1.6395	1.1421	1.0379	1.1765	0.5717	6.1443	5.0926	3.0321	47.7597	1.5286	0.4957	0.5671	0.3892	0.7888	0.3798	0.7503	0.2548	0.3505	1.181	0.8888	1.7685	2.1642	1.004	1.2665	1.0112	0.9946
2868	thymine	Nucleotide	Pyrimidine Metabolism, Thymine containing	604	LC/MS Neg	882	1654	125.036	65-71-4	1135	1103	C00178	HMDB00262	0.2848	0.1497	0.1497	0.1497	0.1497	0.1497	0.4424	0.1497	1.1926	0.8095	0.9849	1.288	2.1655	1.2467	4.7361	0.5363	0.1497	0.572	0.1497	0.4198	0.1497	0.4289	0.1497	0.1497	2.5619	0.8534	1.2252	1.5828	0.8625	1.5757	1.0151	1.173
304	tiglylcarnitine	Amino Acid	Leucine, Isoleucine and Valine Metabolism	35428	LC/MS Pos Early	100001597	2962	244.154	64191-86-2	22833596	17216200		HMDB02366	0.2629	0.2629	0.2629	0.2629	0.8275	0.2629	0.544	0.2629	0.2629	0.2629	0.2629	0.2629	0.2629	0.2629	0.2629	0.2629	0.2629	0.2629	0.2629	0.2629	0.2629	0.2629	0.2629	0.2629	1.0401	2.052	0.2629	0.2629	0.9599	1.1347	3.8885	0.2629
387	trans-4-hydroxyproline	Amino Acid	Urea cycle; Arginine and Proline Metabolism	32306	LC/MS Pos Early	1001	1064	132.066	51-35-4	5810	5605	C01157	HMDB00725	2.3561	2.8357	2.2921	2.885	1.3577	1.1723	1.4143	2.7129	0.8218	0.6975	0.5746	1.2233	0.2114	0.2353	0.5931	0.2534	0.6288	0.3284	0.1614	0.2425	0.1229	0.2986	0.2849	0.1616	3.4391	5.5431	2.5378	1.0403	2.3151	0.9597	4.4168	2.4201
67	trans-urocanate	Amino Acid	Histidine Metabolism	607	LC/MS Pos Early	537	2285	139.05	104-98-3	736715	643824	C00785	HMDB00301	0.0739	0.016	0.015	0.0179	0.0392	0.0176	0.053	0.0221	0.2414	0.2952	0.2139	0.2496	0.5522	0.423	0.7845	0.1513	2.0014	2.4888	1.3616	1.5619	1.2155	3.0529	1.5529	1.8143	7.7409	6.5943	5.0966	4.2341	6.1877	4.2175	11.9119	7.318
3933	triethanolamine	Xenobiotics	Chemical	22202	LC/MS Pos Early	100000989	1963	150.112	102-71-6	7618	13835630	C06771	HMDB32538	0.9309	0.4833	0.6025	0.5902	1.311	1.0578	0.5009	0.8302	0.2563	0.623	1	0.2293	2.4627	0.2562	0.4222	0.5148	0.2293	3.7303	0.4454	6.8456	0.8889	107.889	0.7211	10.6595	7.7505	3.1397	4.3094	35.5725	12.6072	55.8056	10.1795	22.8934
2895	trigonelline (N'-methylnicotinate)	Cofactors and Vitamins	Nicotinate and Nicotinamide Metabolism	32401	LC/MS Pos Early	100001092	1388	138.055	535-83-1	5570	5369	C01004	HMDB00875	1.4093	0.3444	0.7157	0.265	2.1884	1.2653	0.3397	0.9739	0.5611	13.7832	0.2929	0.2182	2.5472	1.6318	0.2612	2.6509	0.2064	0.5214	0.1469	0.1175	0.42	1.2136	0.1645	0.6134	6.9674	1.4372	1.2114	1.0261	4.1153	4.8703	2.8794	4.6813
1520	trimethylamine N-oxide	Lipid	Phospholipid Metabolism	40406	LC/MS Pos Early	100003397	2100	76.0757	1184-78-7	1145	1113	C01104	HMDB00925	0.9453	1.5019	1.4479	0.6945	2.6701	1.2018	0.2122	6.5801	5.5416	1.2495	0.9723	0.9548	1.0277	0.7688	0.8905	0.71	0.7312	0.2895	0.3537	0.3433	0.3992	0.9342	0.4212	0.3913	4.2434	5.9545	2.9684	1.029	4.5687	3.835	10.3141	5.3741
223	tryptamine	Amino Acid	Tryptophan Metabolism	6104	LC/MS Pos Early	1095	3062	161.107	61-54-1	1150	1118	C00398	HMDB00303	0.0933	0.0933	0.0933	0.0933	0.0933	0.0933	0.0933	0.0933	0.0933	0.0933	0.0933	0.0933	0.0933	0.0933	0.0933	0.0933	0.0933	1	0.0933	0.6577	0.0933	1.131	0.0933	0.0933	5.7535	0.0933	0.2617	6.2367	0.0933	1.5722	0.0933	0.1704
[truncated: 24 more rows]

## Sheet: Pathway Heat Map
	Imperial College London IMPE-04-14MD Sampling technique of airway surface liquids
											Fold of Change
	Heat map of statistically significant biochemicals profiled in this study.										Matched Pairs t-Test													Statistical Values
[truncated: 584 more rows]
[truncated: 3 more columns]
